# Supplementary material for: Altered glycolysis triggers impaired mitochondrial metabolism and mTORC1 activation in diabetic β-cells
Source: Nat Commun. 2022 Nov 14;13:6754. doi: 10.1038/s41467-022-34095-x (PMC9663558; doi:10.1038/s41467-022-34095-x)
Supplement: Supplementary file 4 — Supplementary Data 1A-C and 2A-B [file 41467_2022_34095_MOESM4_ESM.xlsx]

## Sheet: Supp Data 1A
Supplementary Data File 1A.
Significantly changed metabolites at 2mM and 20mM glucose, expressed as fold change from 2mM glucose
wild type islets
Metabolite	2G	2G	2G	2G		20G	20G	20G	20G		Fold change	SE
2-Hydroxyglutarate	0.805527	1.13533	0.88068	1.17846		1.26922	1.70086	1.20499	1.7435		1.48	0.1684
2-Oxoglutaric acid	1.05726	0.832029	1.09638	1.01433		1.57612	1.5553	1.79866	2.00707		1.734	0.1213
2-Phosphoglyceric acid	0.726964	0.710622	1.20301	1.3594		6.72806	7.66092	8.86318	8.85859		8.028	0.5432
6-Phosphogluconic acid	1.21828	1.01883	0.911657	0.851228		1.57002	1.63095	1.68717	2.75107		1.91	0.2928
Aspartate	1.0048	0.833101	1.0219	1.1402		0.62022	0.568683	0.750542	0.739239		0.6697	0.07748
Citric acid	0.987335	0.73861	1.19927	1.07479		1.31907	1.61549	2.15118	1.86477		1.738	0.2023
Cytidine diphosphate	1.0455	0.842321	1.01011	1.10207		1.61821	1.63106	1.71183	1.46485		1.606	0.07602
Dihydroxyacetone	0.796328	0.860609	1.01915	1.32391		2.02364	2.21595	2.00794	2.057		2.076	0.127
Fructose	0	2.12729	1.87271	0		33.886	43.3572	32.7283	36.0225		36.5	2.455
Fructose 1,6-bisphosphate	0.859134	0.675702	1.39263	1.07254		17.3063	13.8013	23.0871	25.5937		19.95	2.689
Fructose 2,6 diphosphate	0.691805	0.820855	1.18953	1.29781		4.15806	4.12038	4.19014	3.92111		4.097	0.1569
Fructose 6-phosphate	0.800707	0.585069	1.3364	1.27782		1.87651	1.90649	3.74847	2.78855		2.58	0.4795
Fumarate	0.905816	0.764907	1.14453	1.18475		5.28862	5.17148	5.54475	4.89947		5.226	0.1669
Galactose 1-phosphate	0.938411	0.785644	1.12682	1.14913		2.24451	1.81539	2.26097	2.50057		2.205	0.1663
Galacturonic acid	0.50526	0.54967	1.44845	1.49662		1.69175	1.61711	2.30062	2.23893		1.962	0.3264
Gamma-delta-Dioxovaleric acid	0.793757	1.11702	0.539601	1.54962		1.70403	2.2095	1.52169	2.14923		1.896	0.2753
Gluconate	0.977603	0.733364	0.929017	1.36002		1.94659	2.25938	2.29732	1.89387		2.099	0.1675
Glucose	0.779193	0.849048	1.05726	1.3145		2.48769	2.67452	2.5824	2.50294		2.562	0.1277
Glycerol 3-phosphate	1.08318	0.981408	0.973443	0.961974		1.23324	1.49207	1.88758	1.76972		1.596	0.1492
Isopentenyl pyrophosphate	0.802733	1.20101	0.849368	1.14689		2.86453	2.14115	3.58823	2.36348		2.739	0.3365
Itaconic acid	0.559517	0.596138	0.619434	2.22491		4.82534	3.53387	2.28271	2.77386		3.354	0.6882
Malic acid	0.768872	0.841311	1.0881	1.30172		12.7384	11.9905	20.8028	17.1971		15.68	2.061
N-Acetyl-aspartate	0.890467	0.680098	0.90251	1.52692		1.35892	3.1236	1.52092	2.70305		2.177	0.472
N-Acetyl-L-glutamate 5-semialdehyde	0.865619	1.01667	0.907465	1.21024		1.7455	2.04255	1.30872	1.68807		1.696	0.1692
Phosphoribosyl pyrophosphate (PRPP)	1.08824	0.583901	1.04451	1.28335		2.8294	1.38488	4.20599	3.01085		2.858	0.5968
Pyruvic acid	0.922698	0.898697	1.03732	1.14128		2.0971	2.12784	2.24725	1.94899		2.105	0.08304
Raffinose	0	1.66869	1.64213	0.689171		15.4814	15.1375	11.7373	12.3287		13.67	1.038
Ribose	0.887333	0.598964	1.32183	1.19187		2.53185	2.39077	2.98497	2.89656		2.701	0.2156
Ribulose 1,5,diphosphate	1.03575	0.761956	1.07218	1.13011		2.77357	1.47332	4.05623	3.25291		2.889	0.5471
Sedoheptulose 1,7-bisphosphate	0	0	1.97716	2.02284		36.7315	33.7401	54.976	53.1051		44.64	5.506
Sorbitol	0.733674	1.03257	0.969044	1.26471		2.17743	1.34566	2.44051	1.97211		1.984	0.2576
Succinic acid semialdehyde	0.90195	1.00501	1.27633	0.816715		2.07748	1.2784	1.71271	2.15299		1.805	0.2237
UDP-galactose	0.976891	0.766402	1.31243	0.944275		1.739	2.2667	1.9244	1.64591		1.894	0.1782
Uridine 5'-diphosphate	1.00973	0.734056	0.991849	1.26437		1.2188	1.41275	1.50638	1.47015		1.402	0.1258
Uridine 5'-monophosphate	0.918962	0.703944	1.0797	1.29739		1.59171	1.28031	1.89759	1.57317		1.586	0.1779

## Sheet: Supp data 1B
Supplementary Data File 1B.
Significantly changed metabolites at 2mM glucose, expressed as fold change from wild-type
wildtype (WT) and diabetic (Db) islets
metabolite	WT1	WT2	WT3	WT4		DB1	DB2	DB3	DB4		fold change	SE difference
2-Ketobutyric acid	1.07793	1.1732	1.00014	0.748732		1.18465	1.3681	1.62693	1.73846		1.48	0.1547
2-Oxoglutaric acid	1.05726	0.832029	1.09638	1.01433		0.721408	0.72422	0.714449	0.558582		0.6797	0.07106
Adenosine diphosphate	1.03453	0.968989	0.952368	1.04411		0.329866	0.43896	0.359072	0.302742		0.3577	0.03738
Adenosine monophosphate (AMP)	1.06099	0.84792	1.09436	0.996724		0.408293	0.406868	0.408917	0.391163		0.4038	0.05476
Adenosine triphosphate (ATP)	1.41538	0.804738	0.820102	0.959784		0	0.032063	0	0		0.008016	0.143
Aspartate	1.0048	0.833101	1.0219	1.1402		0.426103	0.444929	0.382957	0.332083		0.3965	0.06805
cis-Aconitic acid	1.11076	0.586241	0.863262	1.43973		0.436403	0.483961	0.611246	0.530129		0.5154	0.1853
Citric acid	0.987335	0.73861	1.19927	1.07479		0.636386	0.565031	0.562146	0.549428		0.5782	0.09934
Cytidine diphosphate	1.0455	0.842321	1.01011	1.10207		1.93749	2.16678	1.60203	2.03232		1.935	0.1328
Cytidine monophosphate	0.9559	0.682441	1.20342	1.15824		1.58258	1.78155	1.41212	1.51897		1.574	0.1419
Cytidine monophosphate N-acetylneuraminic acid	0.777685	1.15357	1.02061	1.04813		1.51029	1.4109	1.43059	1.1839		1.384	0.1059
Cytidine triphosphate	1.36763	0.695009	0.97426	0.963099		1.98167	2.05726	2.05164	1.28458		1.844	0.2329
Dihydroxyacetone	0.796328	0.860609	1.01915	1.32391		1.21581	1.80391	1.53597	1.25939		1.454	0.1803
dTDP-D-glucose	0.99955	0.70041	1.18261	1.11743		2.06602	2.29129	1.80342	1.70763		1.967	0.1698
Fructose	0	2.12729	1.87271	0		6.37746	23.5904	17.246	9.83857		14.26	3.891
Fructose 1,6-bisphosphate	0.859134	0.675702	1.39263	1.07254		13.7605	5.11777	7.90556	6.14872		8.233	1.936
Fructose 2,6 diphosphate	0.691805	0.820855	1.18953	1.29781		2.81302	3.07727	3.02966	2.46879		2.847	0.2005
Fructose 6-phosphate	0.800707	0.585069	1.3364	1.27782		1.62308	1.72576	1.44844	1.36103		1.54	0.2008
Galactaric acid (mucic acid)	0.919195	0.781939	1.1398	1.15907		0.450632	0.551621	0.314156	0.424977		0.4353	0.1031
Galactose 1-phosphate	0.938411	0.785644	1.12682	1.14913		2.45209	1.85802	2.06832	2.63349		2.253	0.1963
Glucose	0.779193	0.849048	1.05726	1.3145		1.24986	2.04087	1.78249	1.36653		1.61	0.2195
Glutamic acid	0.995119	0.878831	1.04161	1.08444		0.638068	0.575532	0.549141	0.527651		0.5726	0.05036
Glutathione (GSH)	1.01218	0.797017	1.06759	1.12322		0.720042	0.753712	0.702064	0.568725		0.6861	0.08209
Glyceric acid	1.00879	0.920976	0.976253	1.09398		0.428458	0.466198	0.440465	0.588781		0.481	0.05161
Glycerol 3-phosphate	1.08318	0.981408	0.973443	0.961974		1.95244	1.08614	1.52225	1.53758		1.525	0.1791
Guanosine diphosphate (GDP)	1.16695	0.776951	1.01939	1.0367		0.810398	0.793286	0.69916	0.500827		0.7009	0.108
Guanosine monophosphate	1.01909	0.729981	1.22731	1.02363		0.702632	0.656992	0.489184	0.534621		0.5959	0.1139
Inosine	1.0591	1.06927	0.787529	1.08411		3.61506	4.38578	3.95847	2.3632		3.581	0.4411
Inosine monophosphate	1.11757	0.794174	1.13029	0.95797		0.341606	0.256199	0.334553	0.322823		0.3138	0.08141
Isopentenyl pyrophosphate	0.802733	1.20101	0.849368	1.14689		22.1187	29.8515	24.0117	21.3415		24.33	1.926
Lactose	0.670634	1.22526	0.790818	1.31329		9.10359	6.9606	7.79608	12.8369		9.174	1.308
Malic acid	0.768872	0.841311	1.0881	1.30172		4.17018	3.20907	3.46323	3.74586		3.647	0.2392
N-acetyl-glucosamine-1-phosphate	0.922171	0.76182	1.16861	1.1474		0.405901	0.300125	0.262226	0.277401		0.3114	0.1023
N-Acetyl-L-glutamate 5-semialdehyde	0.865619	1.01667	0.907465	1.21024		1.50851	1.61336	1.03885	1.74811		1.477	0.1723
N-Acetylneuraminic acid (Sialic acid)	1.06092	0.896671	1.08725	0.955156		0.758533	0.822722	0.814763	0.774652		0.7927	0.04734
Oxalic acid	0.875715	0.935935	1.04356	1.14479		0.670783	0.699167	0.652337	0.692474		0.6787	0.0604
Pantothenic acid	0.76892	0.980073	1.15297	1.09804		0	0	0.086649	0		0.02166	0.08777
Phenylpyruvic acid	0.725387	0.714086	1.26114	1.29939		0	0	0.459887	0		0.115	0.1987
Phosphoribosyl pyrophosphate (PRPP)	1.08824	0.583901	1.04451	1.28335		2.9868	1.8996	4.43226	1.92145		2.81	0.6154
Pyroglutamic acid	0.872406	0.691499	1.07186	1.36423		0.335464	0.379761	0.326263	0.291332		0.3332	0.1453
Pyruvic acid	0.922698	0.898697	1.03732	1.14128		1.86694	1.58664	1.65185	1.57706		1.671	0.0877
Raffinose	0	1.66869	1.64213	0.689171		64.4617	47.2474	60.6265	78.8543		62.8	6.513
Ribulose 1,5,diphosphate	1.03575	0.761956	1.07218	1.13011		3.27208	1.8994	4.55615	1.84028		2.892	0.651
Ribulose 5-phosphate	1.18378	0.652194	1.02085	1.14317		0.559963	0.767669	0.702053	0.625707		0.6638	0.1292
Sedoheptulose 1,7-bisphosphate	0	0	1.97716	2.02284		21.9758	9.08895	31.6291	14.5739		19.32	4.914
Taurine	1.06033	0.845493	1.03981	1.05436		0.650091	0.70245	0.653702	0.523449		0.6324	0.06429
UDP-galactose	0.976891	0.766402	1.31243	0.944275		3.03901	3.39932	4.01752	2.85639		3.328	0.2802
Uridine diphosphate-N-acetylglucosamine	0.950864	0.799499	1.13159	1.11805		1.83881	2.20603	1.79943	1.62784		1.868	0.1447

## Sheet: Supp data 1C
Supplementary Data File 1C.
Significantly changed metabolites at 20mM glucose, expressed as fold change from wild-type
wildtype (WT) and diabetic (Db) islets
metabolite	WT1	WT2	WT3	WT4		DB1	DB2	DB3	DB4		Fold change	SE difference
2-Oxoglutaric acid	0.908801	0.896796	1.03712	1.15729		0.586967	0.571971	0.313723	0.359734		0.4581	0.09362
6-Phosphogluconic acid	0.822084	0.853989	0.883427	1.4405		3.32949	2.78812	2.4105	2.71107		2.81	0.2416
Adenosine diphosphate	0.813351	0.903959	1.17912	1.10357		0.352622	0.219583	0.212879	0.268605		0.2634	0.09098
Adenosine monophosphate (AMP)	0.846593	0.736317	1.25892	1.15817		0.335704	0.346257	0.229462	0.26659		0.2945	0.1273
Adenosine triphosphate (ATP)	0.817767	1.16193	1.19522	0.825076		0.033763	0	0	0		0.008441	0.1037
Ascorbate	0.669749	0.507457	1.20811	1.61469		0.386899	0.217709	0.247587	0.212871		0.2663	0.2571
Aspartate	0.926157	0.849197	1.12076	1.10388		0.440408	0.435024	0.321977	0.363059		0.3901	0.07274
Citric acid	0.759121	0.929709	1.238	1.07317		0.43381	0.39072	0.336708	0.373259		0.3836	0.104
Cytidine diphosphate	1.0073	1.0153	1.06557	0.911833		0.6888	0.67758	0.710346	0.752928		0.7074	0.03614
Cytidine triphosphate	0.685808	1.36371	1.02163	0.928855		0.557423	0.389947	0.501673	0.758049		0.5518	0.1602
Fructose 1,6-bisphosphate	0.867609	0.691897	1.15742	1.28308		4.59476	3.85705	2.49892	3.12606		3.519	0.4729
Fructose 2,6 diphosphate	1.0148	1.0056	1.02263	0.956971		1.33112	1.36516	0.987419	1.34807		1.258	0.09164
Fructose 6-phosphate	0.727327	0.738949	1.45289	1.08083		3.10267	3.27802	2.51792	2.80233		2.925	0.24
Fumarate	1.01197	0.989553	1.06098	0.937503		0.795967	0.692017	0.409871	0.479987		0.5945	0.09362
Galactaric acid (mucic acid)	0.897506	0.920249	0.943109	1.23914		0.599685	0.722227	0.294633	0.345716		0.4906	0.1298
Galacturonic acid	0.862214	0.82417	1.17253	1.14109		0.400351	0.950373	0	0.270768		0.4054	0.2197
Glutamic acid	0.875709	0.982996	1.01794	1.12335		0.614458	0.577613	0.536563	0.617991		0.5867	0.05448
Glutathione (GSH)	0.866242	0.740342	1.24373	1.14969		0.670523	0.516988	0.410409	0.512507		0.5276	0.1296
Glyceric acid	1.0835	0.740494	1.26985	0.906159		0.511441	0.598537	0.387135	0.336062		0.4583	0.1286
Guanosine diphosphate (GDP)	0.949898	0.789467	1.3825	0.878133		0.56533	0.410955	0.341176	0.48961		0.4518	0.1403
Guanosine monophosphate	0.738326	0.78014	1.30061	1.18092		0.318454	0.381846	0.229745	0.300164		0.3076	0.1448
Inosine	0.832516	1.07049	1.00538	1.0916		2.9709	2.84588	2.15128	2.79088		2.69	0.1926
Inosine monophosphate	0.738068	0.660113	1.26915	1.33267		0.136731	0.134564	0.030095	0.03039		0.08295	0.1776
Isocitrate	0.920753	1.1368	0.917873	1.02458		0.775805	0.84485	0.393878	0.677978		0.6731	0.1119
Isopentenyl pyrophosphate	1.0457	0.781627	1.30988	0.862791		3.17981	1.77512	1.75019	2.59617		2.325	0.3653
Lactose	1.00001	1.19114	0.802017	1.00684		2.58267	2.20054	2.00407	2.31028		2.274	0.1445
Malic acid	0.812283	0.764595	1.32652	1.0966		0.647174	0.565628	0.328958	0.42562		0.4918	0.1492
N-acetyl-glucosamine-1-phosphate	0.858806	0.450014	1.47015	1.22103		0.502809	0.517469	0.347027	0.295584		0.4157	0.229
N-Acetylneuraminic acid (Sialic acid)	0.988894	0.954083	1.13083	0.926192		0.760935	0.8883	0.811204	0.810014		0.8176	0.05252
Oxalic acid	0.944057	1.07205	0.976617	1.00727		0.871132	0.854086	0.592302	0.671514		0.7473	0.07384
Pantothenic acid	0.766259	0.784659	1.62981	0.819274		0.058027	0.082036	0	0		0.03502	0.2113
Pyroglutamic acid	1.03861	0.808406	1.17694	0.97604		0.341217	0.315689	0.237251	0.22969		0.281	0.08137
Raffinose	1.13241	1.10725	0.858544	0.901802		5.94158	3.94217	3.94842	4.91135		4.686	0.4816
Sedoheptulose 1,7-bisphosphate	0.822871	0.755858	1.23159	1.18968		7.25861	4.94971	4.52293	6.5328		5.816	0.6582
Sedoheptulose 1-phosphate	0	0	4	0		401.209	234.355	277.152	275.764		297.1	36.1
Sedoheptulose 7-phosphate	0.78736	1.24975	1.03326	0.929628		7.56086	7.49372	6.4401	8.62569		7.53	0.4568
Sorbitol	1.09753	0.67828	1.23014	0.994045		0.593609	0.50139	0.306056	0.415778		0.4542	0.1326
Taurine	0.973298	0.805247	1.11888	1.10257		0.577491	0.535213	0.424233	0.454376		0.4978	0.0808
Uridine 5'-diphosphate	0.869319	1.00765	1.07444	1.04859		0.882203	0.506407	0.464075	0.682179		0.6337	0.1057
Uridine 5'-monophosphate	1.00379	0.807414	1.19669	0.9921		0.709993	0.69737	0.484103	0.686553		0.6445	0.09593

## Sheet: Supp Data 2A
Supplementary Data File 2A.
Signficantly changed metabolites at 2mM glucose, expressed as fold change from LG-cells
metabolite	LG1	LG2	LG3	HG1	HG2	HG3		Fold change	SE of difference
2-C-Methylerythritol 4-phosphate	0.945195	1.14278	0.912023	1.50529	1.52903	1.52999		1.521	0.07248
2-Hydroxyglutarate	0.840072	0.800765	1.35916	2.95369	2.97683	3.07788		3.003	0.1839
2-Isopropylmalic acid	1.30772	0.93055	0.761726	0.203427	0.080999	0.07449		0.1196	0.1668
2-Oxoglutaric acid	1.50157	0.921204	0.577225	43.2702	35.4492	21.3843		33.37	6.409
2-Phosphoglyceric acid	1.00251	0.895803	1.10169	50.5643	58.472	54.1396		54.39	2.287
3-(2,5-Dioxoimidazolidin-4-yl)propanoic acid	0.806362	0.914707	1.27893	0.296349	0.260313	0.284238		0.2803	0.1433
3-Dehydroquinate	1.22571	0.996454	0.777833	0.495548	0.350721	0.561329		0.4692	0.1435
3-Deoxy-2-keto-6-phosphogluconic acid	0.940501	0.978851	1.08065	0.596446	0.673645	0.684222		0.6514	0.05014
3-Hydroxymethyl-glutarate	1.06929	0.882165	1.04855	0.714816	0.731521	0.720686		0.7223	0.05942
4-Hydroxybutyric acid	0.909841	0.862393	1.22777	1.47591	1.64334	1.54673		1.555	0.1245
Acetylphosphate	2.05947	0.940534	0	21.1086	24.2236	24.4599		23.26	1.233
Adenylsuccinate	1.27983	1.72017	0	58.0438	63.6912	49.4759		57.07	4.164
Aspartic acid	1.06456	0.972021	0.963415	0.327414	0.338945	0.336284		0.3342	0.03256
Beta-Citryl-L-glutamic acid	1.1743	0.95723	0.868472	1.5904	1.56784	1.2424		1.467	0.1445
cis-Aconitic acid	0.980788	0.922969	1.09624	1.74297	2.0064	1.73485		1.828	0.1027
Citric acid	1.0845	0.871127	1.04438	5.18987	6.16756	5.89733		5.752	0.2988
CMP	1.03799	0.970248	0.991765	0.699294	0.715186	0.64056		0.685	0.03024
Cyclic AMP	1.09296	1.11056	0.796484	1.79199	1.6005	1.44981		1.614	0.1421
Cysteic acid	1.03539	0.766307	1.1983	0.568104	0.510413	0.487896		0.5221	0.1282
Cytidine monophosphate	1.18793	1.01776	0.794311	3.31798	3.21286	3.86459		3.465	0.2319
Cytidine monophosphate N-acetylneuraminic acid	1.11879	0.820947	1.06026	0.628728	0.604372	0.582915		0.6053	0.09206
Cytidine triphosphate	1.33888	1.097	0.564126	5.36402	5.87897	6.76947		6.004	0.47
dADP	1.34814	1.01015	0.64171	3.16001	3.28076	4.02862		3.49	0.3397
dCTP	0.880836	1.11021	1.00896	10.0493	9.48811	10.7046		10.08	0.3577
Deoxyadenosine triphosphate	1.29997	1.0249	0.675125	2.47537	2.652	2.72236		2.617	0.1952
Dihydroxyacetone	0.941924	0.915128	1.14295	2.99655	3.69018	3.42309		3.37	0.2144
Dihydroxyacetone phosphate + glyceraldehyde-3-phosphate*	1.01207	1.01942	0.968511	2.22092	2.47945	2.35426		2.352	0.07631
Dimethyl fumarate	0.963142	0.988259	1.0486	0.804153	0.74831	0.929731		0.8274	0.05934
dTDP	1.25086	1.13448	0.614657	7.10032	8.13057	8.93462		8.055	0.5657
dTDP-D-glucose	1.26164	0.890304	0.848054	4.4308	3.97298	3.58765		3.997	0.2769
dTTP	1.20234	1.14236	0.655296	6.73009	7.10486	7.6579		7.164	0.3203
Fructose 1,6-bisphosphate	1.16293	0.484191	1.35288	59.0989	48.5737	39.9429		49.21	5.545
Fructose 2,6 diphosphate	1.20982	1.1865	0.603676	13.124	11.3344	13.7652		12.74	0.7539
Fumaric acid	1.05796	0.956376	0.985665	0.369878	0.412682	0.371715		0.3848	0.03326
Galactaric acid	1.04416	1.00528	0.950559	0.728943	0.718368	0.677301		0.7082	0.03139
Galactose 1-phosphate	1.12495	0.851366	1.02368	1.26815	1.36889	1.30943		1.315	0.08504
Galactose-6-phosphate	1.06737	1.09156	0.841068	3.25839	3.58005	3.25671		3.365	0.1339
Gamma-delta-dioxovaleric acid	0.942622	0.929127	1.12825	1.68082	1.7553	1.76586		1.734	0.06959
Gluconic acid	1.23487	0.914346	0.850784	10.8439	11.4845	10.9487		11.09	0.2313
Glucose	1.0752	0.946994	0.977804	2.1882	2.59565	2.24949		2.344	0.1326
Glucuronic acid	1.01322	0.971608	1.01517	0.774379	0.756705	0.730359		0.7538	0.01912
Glutathione	1.06705	0.960819	0.972134	0.734338	0.756268	0.650798		0.7138	0.04655
Glyceric acid	1.0908	0.998916	0.910285	3.75529	4.29467	4.5847		4.212	0.2485
Glycerol 3-phosphate	1.15556	0.967482	0.87696	32.7759	38.7739	33.9309		35.16	1.839
Homogentisic acid	1.10053	1.03768	0.861794	0.529454	0.607796	0.532991		0.5567	0.07587
Hydroorotic acid	0.92933	0.800839	1.26983	15.0281	16.8666	17.9829		16.63	0.8727
IDP	0.227256	1.7977	0.975042	7.55765	8.60155	13.706		9.955	1.953
Inosine	1.09692	0.987868	0.915209	1.91731	1.96528	1.90069		1.928	0.05625
Isopentenyl pyrophosphate	0.874191	1.17797	0.947841	12.7901	12.7709	11.8656		12.48	0.3184
Malic acid	0.954957	0.889239	1.1558	21.2747	23.7301	18.9866		21.33	1.372
Malitol	0.742288	0.482419	1.77529	6.10061	7.18881	6.04727		6.446	0.5424
Mannitol	0.773262	0.632887	1.59385	5.21019	4.59695	4.27478		4.694	0.4063
Methylglutaric acid	0.997519	0.962007	1.04047	0.669716	0.679663	0.690254		0.6799	0.02345
Methylisocitric acid	1.05771	0.921696	1.02059	0.727785	0.720447	0.599332		0.6825	0.05816
N-Acetylaspartylglutamic acid	1.05737	1.01668	0.925948	1.60741	1.70226	1.57987		1.63	0.05369
N-Acetyl-L-aspartic acid	0.967001	0.824183	1.20882	0.48658	0.436186	0.505058		0.4759	0.1141
N-Acetylneuraminic acid (sialic acid)	1.12572	0.923204	0.951073	0.718328	0.868982	0.728826		0.772	0.07984
NADH	1.17744	0.866665	0.955898	118.749	116.592	125.553		120.3	2.702
NADPH	1.68322	1.033	0.283773	4.39414	2.67193	5.93303		4.333	1.025
N-Formyl-methionine	1.21533	0	1.78467	9.83923	5.88596	8.47587		8.067	1.273
Oxalic acid	1.00405	0.985084	1.01086	0.879924	0.938465	0.911197		0.9099	0.01859
Pantothenic acid	0.892286	0.94362	1.1641	3.20851	4.21931	3.34468		3.591	0.3275
Phosphocreatine	2.08673	0.752007	0.161266	34.9371	41.895	33.2442		36.69	2.708
Phosphoenolpyruvic acid	1.03771	1.10067	0.861616	55.9779	49.1052	25.9049		43.66	9.098
Phosphoglycolic acid	1.02376	1.04485	0.931389	8.68935	12.5756	10.9702		10.75	1.128
Quinolinic acid	1.26395	0.862392	0.873653	0.537321	0.536703	0.654122		0.576	0.1377
Ribose 5-phosphate	1.09211	1.02268	0.885204	47.649	53.823	83.4769		61.65	11.06
Ribulose 5-phosphate	0.648951	0.942632	1.40842	5.07482	5.18442	5.35915		5.206	0.2361
Sedoheptulose 1,7-bisphosphate	1.70369	1.01176	0.284549	120.369	129.211	98.5488		116	9.121
Sedoheptulose 1-phosphate	1.47525	0.688372	0.836381	116.881	104.417	99.3521		106.9	5.214
Sorbitol-6-phosphate	0.997223	0.97794	1.02484	11.2909	10.2736	10.3983		10.65	0.3206
Succinic acid	0.994625	0.955837	1.04954	1.47977	1.61003	1.51422		1.535	0.04751
Succinic acid semialdehyde	1.12713	1.003	0.869864	8.85383	7.46106	4.81826		7.044	1.186
Succinyl-Homoserine	0.726158	1.03173	1.24211	7.50449	8.94402	8.31999		8.256	0.4429
Taurine	1.02984	0.992589	0.977571	0.857978	0.904931	0.872957		0.8786	0.02081
Thymidine 5'-phosphate (TMP)	1.05483	1.07891	0.866253	2.35094	2.45926	2.3413		2.384	0.07714
trans-Ferulic acid	1.03361	1.01251	0.953883	0.881498	0.935334	0.842443		0.8864	0.03597
UDP	1.30901	1.09779	0.593197	7.61006	9.18997	12.06		9.62	1.32
UDP-glucoronate	2.06204	0.842715	0.09524	8.54027	7.20046	7.87533		7.872	0.6915
UDP-glucose	1.14199	1.0734	0.784614	8.42469	7.23668	6.21975		7.294	0.6465
Ureidosuccinic acid (N-carbamoyl-L-aspartic acid)	0.850428	1.02637	1.1232	19.3338	16.7112	18.3287		18.12	0.7681
Uridine	0.803401	0.877727	1.31887	0.426369	0.55349	0.434282		0.4714	0.166
Uridine 5'-monophosphate	1.01146	1.02835	0.960193	3.43686	3.31239	3.3718		3.374	0.04138
Uridine diphosphate-N-acetylglucosamine	1.15708	0.979816	0.863103	2.47826	2.15694	2.03649		2.224	0.1571
UTP	1.26691	1.11317	0.619918	3.7358	4.31076	4.54818		4.198	0.3102
Xylulose	0.900833	0.63458	1.46459	3.19516	3.10917	3.22653		3.177	0.2472
Xylulose 5-phosphate	1.22633	0.90531	0.868362	34.7157	37.3753	82.3785		51.49	15.46
*note that we cannot distinguish between DHAP and GA3P

## Sheet: Supp Data 2B
Supplementary Data File 2B.
Signficantly changed metabolites at 20mM glucose, expressed as fold change from LG cells.
metabolite	LG1	LG2	LG3	HG1	HG2	HG3		Fold change	SE of difference
1-Hydroxy-2-methyl-2-butenyl 4-pyrophosphate	1.09686	0.936067	0.967069	0.749606	0.609226	0.632846		0.6639	0.06564
2-C-Methylerythritol 4-phosphate	1.09064	1.18449	0.724878	1.57707	1.5071	1.55496		1.546	0.1417
2-Hydroxyglutarate	1.20671	0.830642	0.96265	3.50217	2.84652	3.04278		3.13	0.2233
2-Oxoglutaric acid	1.28987	1.07966	0.630474	39.5205	30.0958	33.3628		34.33	2.77
2-Phosphoglyceric acid	1.61822	0.934381	0.447404	33.199	39.8345	33.8018		35.61	2.146
3-(2,5-Dioxoimidazolidin-4-yl)propanoic acid	1.08127	0.965141	0.953584	0.273442	0.244216	0.396664		0.3048	0.06201
3-deoxy-2-keto-6-phosphogluconic acid	1.04461	0.967366	0.988027	0.58145	0.645132	0.627984		0.6182	0.02992
4-Hydroxybutyric acid	1.11823	0.916292	0.965482	1.81604	1.62066	1.7325		1.723	0.08306
4-Hydroxyphenylpyruvic acid	1.01887	0.880368	1.10076	0.866102	0.74371	0.739257		0.783	0.07658
5-Aminolevulinic acid	1.16221	0.929806	0.907981	2.06843	1.92507	1.89765		1.964	0.09707
6-Phosphogluconic acid	1.08615	1.08756	0.826293	10.524	10.7312	17.3973		12.88	2.259
Acetylphosphate	0.738588	0.975954	1.28546	8.3183	7.88889	9.09228		8.433	0.3861
Adenylsuccinate	0	3	0	98.7025	98.3083	93.9174		96.98	1.831
AMP	0.785973	1.43661	0.777418	0.338529	0.338653	0.287247		0.3215	0.219
Arabinonic acid	1.12644	0.951281	0.922279	1.38725	1.32835	1.60638		1.441	0.1059
Aspartic acid	1.1128	0.998444	0.888759	0.362921	0.331677	0.348817		0.3478	0.06531
CDP	0.202232	1.8986	0.899164	3.25178	2.93908	2.534		2.908	0.5343
cis-Aconitic acid	1.096	1.01757	0.886427	2.87446	2.34417	2.44755		2.555	0.1734
Citric acid	1.12053	1.13603	0.743437	7.7449	6.9899	8.17284		7.636	0.3689
Cyclic AMP	1.22694	1.04013	0.732931	1.93191	2.10985	1.78919		1.944	0.1713
Cysteic acid	1.14645	0.946231	0.907321	0.594998	0.565395	0.61342		0.5913	0.07539
Cytidine monophosphate	0.930909	1.36733	0.701764	2.50988	2.29171	2.7736		2.525	0.2398
Cytidine monophosphate N-acetylneuraminic acid	1.19886	0.820633	0.980503	0.730735	0.551031	0.690517		0.6574	0.1224
Cytidine triphosphate	0.862114	1.51606	0.621829	4.42198	4.82824	5.21234		4.821	0.3514
dADP	0.854953	1.56512	0.579925	2.88285	3.30334	3.85876		3.348	0.4075
dCTP	0.777466	1.47025	0.752289	8.82882	8.48385	9.83289		9.049	0.468
Deoxyadenosine triphosphate	0.868713	1.49075	0.640541	2.31066	2.56665	2.98731		2.622	0.3216
Dihydroxyacetone	0.989411	1.19302	0.817567	2.96027	2.44381	2.6752		2.693	0.1846
Dihydroxyacetone phosphate+glyceraldehyde-3-phosphate*	1.24894	1.14763	0.603431	1.7912	1.94091	1.81604		1.849	0.2057
Dimethyl fumarate	1.0187	1.06077	0.920533	0.833761	0.852369	0.835537		0.8406	0.04197
dTDP	0.905711	1.47577	0.618519	6.11788	7.61588	8.37876		7.371	0.7102
dTDP-D-glucose	1.25033	1.07783	0.671847	3.80589	2.65392	4.24284		3.568	0.504
dTTP	0.935296	1.42469	0.640018	5.75838	6.74013	7.3578		6.619	0.5189
Fructose 1,6-bisphosphate	0.853279	1.28029	0.866426	257.15	278.053	296.889		277.4	11.48
Fructose 2,6 diphosphate	0.634902	1.75792	0.607178	9.84231	9.39784	11.196		10.15	0.6604
Fumaric acid	1.16817	1.00438	0.827451	2.66977	3.05574	3.59204		3.106	0.2849
Galactaric acid	1.0562	0.996758	0.947041	0.75642	0.709784	0.685941		0.7174	0.03774
Galactose 1-phosphate	1.2193	1.00335	0.777354	1.58447	1.74329	1.92712		1.752	0.1615
Galactose-6-phosphate	1.20313	1.17013	0.626739	2.55627	2.53783	2.85067		2.648	0.2126
Galacturonic acid	1.13838	0.979045	0.882577	1.2335	1.22966	1.44853		1.304	0.1039
Gamma-delta-dioxovaleric acid	1.12789	0.902865	0.969241	1.82942	1.80637	1.73205		1.789	0.07294
Gluconic acid	1.04679	1.06796	0.88525	17.0813	16.2908	19.5481		17.64	0.9826
Glucose	1.1662	0.953705	0.880092	3.08293	2.71495	3.16696		2.988	0.1632
Glucuronic acid	1.04116	0.971924	0.986921	0.785962	0.773392	0.756333		0.7719	0.02271
Glyceric acid	1.01879	1.27229	0.708924	3.24473	2.3805	3.83296		3.153	0.4522
Glycerol	0.996261	1.03374	0.969997	1.31363	1.13067	1.20046		1.215	0.05643
Glycerol 3-phosphate	1.10872	1.07062	0.820657	32.8765	52.5318	55.2879		46.9	7.057
Glyoxylic acid	1.08217	0.962894	0.95494	0.76652	0.72189	0.7584		0.7489	0.04338
GMP	0.916145	1.21053	0.873326	0.354691	0.368001	0.343177		0.3553	0.1062
Hydroorotic acid	1.32466	0.868625	0.806716	19.1639	18.2629	21.2418		19.56	0.897
IDP	0.070685	2.92931	0	296.039	193.596	218.963		236.2	30.82
Inosine	1.0097	1.02986	0.960436	1.99114	1.87745	2.08644		1.985	0.06383
Isopentenyl pyrophosphate	1.09699	1.20383	0.699175	20.0719	17.6473	18.9445		18.89	0.7171
Lactose	0.994237	1.12226	0.883507	2.13575	1.83242	2.03975		2.003	0.113
Malic acid	1.36522	0.985293	0.649489	26.6991	24.5152	23.2523		24.82	1.028
Malitol	0.586096	1.111	1.3029	6.6477	7.56521	11.7553		8.656	1.587
Mannitol	1.03915	1.04018	0.920672	7.22965	8.03345	7.39475		7.553	0.2483
Methylglutaric acid	1.01304	0.944459	1.0425	0.720548	0.704072	0.724703		0.7164	0.02972
N-Acetylaspartylglutamic acid	1.2449	0.911777	0.843319	1.78562	1.32119	1.48053		1.529	0.1843
N-Acetyl-L-aspartic acid	1.2651	0.764091	0.970808	0.536437	0.391615	0.50431		0.4775	0.1519
N-Acetyl-L-methionine	1.14278	0.926307	0.930908	1.7167	1.47491	1.25964		1.484	0.1501
N-Acetylneuraminic acid (sialic acid)	0.992732	0.967725	1.03954	0.794108	0.655762	0.777543		0.7425	0.04843
NADH	0.633973	1.29739	1.06864	8.43301	9.28751	21.5544		13.09	4.243
NADPH	2.51229	0	0.487707	37.024	42.9824	22.9403		34.32	5.992
N-Formyl-methionine	0	1.41414	1.58586	11.2137	9.34297	9.62613		10.06	0.769
Oxalic acid	1.00368	0.979026	1.0173	1.2485	1.25465	1.06019		1.188	0.0648
Pantothenic acid	1.32477	0.994151	0.681083	4.45143	4.3123	5.75091		4.838	0.4944
Phosphocreatine	1.57204	1.30088	0.127074	21.2591	20.8934	22.5991		21.58	0.6822
Phosphoenolpyruvic acid	1.78578	0.892386	0.321834	21.853	24.9406	28.9537		25.25	2.099
Phosphoglycolic acid	0.998901	1.24942	0.751681	8.26638	9.33644	9.08844		8.897	0.3539
Phosphoribosyl pyrophosphate (PRPP)	0	3	0	3567.54	4601.57	10831.8		6334	2269
Pyruvic acid	1.06173	0.973121	0.965148	0.81775	0.795101	0.847699		0.8202	0.0345
Quinolinic acid	1.01264	0.951415	1.03594	0.7747	0.649677	0.735696		0.72	0.04471
Ribose 5-phosphate	1.05574	0.991568	0.952695	43.1817	42.5402	58.103		47.94	5.084
Ribulose 5-phosphate	0.866037	1.16794	0.966025	9.42773	10.4785	12.8251		10.91	1.008
Sedoheptulose 1,7-bisphosphate	0.385062	2.1735	0.441435	162.012	234.989	242.155		213.1	25.61
Sedoheptulose 1-phosphate	1.45685	0.532832	1.01032	191.701	191.293	226.666		203.2	11.73
Sorbitol-6-phosphate	1.32528	1.03923	0.635489	11.2113	6.05312	7.60975		8.291	1.541
Succinic acid	1.00562	1.07367	0.92071	1.60239	1.80641	1.82319		1.744	0.08363
Succinic acid semialdehyde	1.09181	0.995081	0.913106	10.038	7.79263	8.60367		8.811	0.6585
Succinyl-Homoserine	1.1447	1.11318	0.742117	7.82081	7.52185	7.62776		7.657	0.1561
Thymidine 5'-phosphate (TMP)	1.04734	0.918879	1.03378	2.2708	2.81413	2.46481		2.517	0.1641
UDP	0.787684	1.666	0.546318	6.61443	6.62744	8.19457		7.145	0.6252
UDP-glucoronate	1.14185	1.29485	0.563293	4.71796	4.62363	4.69883		4.68	0.2246
UDP-glucose	1.08745	1.10014	0.812411	7.34734	7.63077	8.01036		7.663	0.2138
Ureidosuccinic acid (N-carbamoyl-L-aspartic acid)	1.4582	0.779852	0.761947	23.2815	17.9953	16.2343		19.17	2.13
Uridine	1.03182	1.19164	0.776543	0.60161	0.589531	0.484559		0.5586	0.1265
Uridine 5'-monophosphate	1.08818	1.15355	0.758266	3.8066	3.29398	3.69954		3.6	0.1983
Uridine diphosphate-N-acetylglucosamine	1.13739	1.01138	0.851232	2.28587	2.05531	2.47727		2.273	0.1474
UTP	0.932314	1.43341	0.634275	3.65416	3.72292	4.20366		3.86	0.2902
Xanthylic acid	0.520586	1.98529	0.49412	5.89885	10.999	10.8027		9.234	1.74
Xylitol	1.26465	1.06446	0.670883	1.81589	1.80192	1.92572		1.848	0.1788
Xylulose	1.06807	0.862398	1.06953	4.62121	4.31134	5.04873		4.66	0.2246
Xylulose 5-phosphate	1.06296	1.09286	0.844182	37.9909	29.5565	47.6577		38.4	5.23
*note that we cannot distinguish between DHAP and GA3P
