# Supplementary material for: Altered glycolysis triggers impaired mitochondrial metabolism and mTORC1 activation in diabetic β-cells
Source: Nat Commun. 2022 Nov 14;13:6754. doi: 10.1038/s41467-022-34095-x (PMC9663558; doi:10.1038/s41467-022-34095-x)
Supplement: Supplementary file 6 — Source Data [file 41467_2022_34095_MOESM6_ESM.zip]

Archive with 2 entries (2 files):
- 344388_2_data_set_6946211_rj124x (1).xlsx
- 344388_2_data_set_6946212_rj124z (1).xlsx
