# Supplementary material for: Altered glycolysis triggers impaired mitochondrial metabolism and mTORC1 activation in diabetic β-cells
Source: Nat Commun. 2022 Nov 14;13:6754. doi: 10.1038/s41467-022-34095-x (PMC9663558; doi:10.1038/s41467-022-34095-x)
Supplement: Supplementary file 6 — Source Data [file 41467_2022_34095_MOESM6_ESM.zip › 344388_2_data_set_6946211_rj124x (1).xlsx]

## Sheet: Fig. 1
Source Data Haythorne et al Figure 1
Fig. 1b		Culture condition
	Acute glucose (mM)	LG			HG			LG + MANNO			HG + MANNO
	2	0.251997	0.158306	0.141281	0.257269	0.0645917	0.0292616	0.331962	0.154232	0.154232	0.190722	0.185105	0.121512
	20	0.719246	0.376031	0.511308	0.254826	0.103572	0.0485567	1.36391	0.665039	0.665039	0.65803	0.326693	0.580191
Fig. 1c	Culture condition
	LG	HG	LG + MANNO	HG + MANNO
	25.6703	6.37988	17.1524	15.4136
	12.6116	4.25913	11.9785	17.7606
	14.0407	1.76414	10.0861	11.7284
Fig. 1d		Culture condition
	Time (mins)	5G										25G										5G + Mannoheptulose										25G + Mannoheptulose
	0	99.2781	106.361	99.1647	112.589	104.774	99.767	103.269	102.179	101.79	109.889	109.313	104.867	100.059	104.573	99.9394	105.242	104.401	109.976	114.776	102.847	110.235	100.681	110.609	103.728	106.289	104.332	105.557	107.5	109.974	115.351	116.708	115.893	116.78	116.375	106.07	104.843	102.862	109.536	108.784	110.837
	8	100.814	104.869	99.0351	110.139	103.471	100.245	102.898	100.757	100.404	108.073	104.066	106.835	99.8037	106.093	100.657	99.4382	106.007	108.628	106.672	106.611	109.695	102.379	109.575	101.361	104.217	103.319	105.271	106.016	107.688	105.831	107.119	108.661	108.935	108.272	101.975	104.086	101.542	107.938	107.312	105.784
	16	99.3241	105.485	100.331	104.714	103.302	100.675	102.805	100.13	99.9932	106.423	99.5209	100.047	100.438	100.067	100.35	99.7944	100.954	102.395	103.552	102.87	104.735	101.284	107.369	100.408	101.756	102.86	103.951	103.436	102.768	99.3799	102.611	103.538	102.294	103.724	100.347	102.845	101.966	102.028	100.574	102.064
	24	100	100	100	100	100	100	100	100	100	100	100	100	100	100	100	100	100	100	100	100	100	100	100	100	100	100	100	100	100	100	100	100	100	100	100	100	100	100	100	100
	32	117.186	114.309	120.005	121.644	124.8	133.175	132.874	132.948	129.237	138.564	109.352	108.547	108.496	102.877	112.482	102.938	105.183	107.601	105.822	106.412	116.335	125.889	115.075	120.093	115.897	145.804	148.692	140.827	142.584	146.1	114.87	115.868	120.048	111.437	105.084	125.393	137.968	134.384	133.148	130.495
	40	119.892	117.46	123.494	121.903	124.979	135.827	136.98	135.626	131.385	140.063	112.649	111.199	111.558	107.306	115.921	108.647	108.85	113.252	110.687	111.382	118.677	124.424	115.774	120.391	116.072	145.764	147.36	141.101	143.659	145.018	117.09	119.415	126.337	113.365	105.83	128.173	140.777	137.608	134.454	131.013
	48	123.33	120.507	125.305	124.962	127.029	138.364	138.996	138.139	136.323	141.665	116.691	115.739	117.165	108.587	120.366	112.094	110.573	117.191	114.576	115.682	120.565	124.162	115.981	118.871	112.946	147.788	149.83	141.882	145.336	147.386	117.998	119.822	129.006	114.077	105.597	128.906	141.157	140.073	136.188	135.222
	56	125.942	122.224	128.744	126.434	129.713	142.038	142.739	140.411	138.974	144.469	117.526	117.013	118.051	109.916	122.164	117.775	109.867	115.106	118.174	120.052	121.512	124.709	122.13	124.058	119.028	151.775	155.08	144.417	149.959	151.808	120.493	122.067	131.712	117.83	109.277	131.108	144.862	141.804	140.322	138.206
	64	64.619	60.0845	63.0621	63.9707	68.7215	63.0356	66.3824	62.0591	60.4715	63.3142	82.5612	78.8436	68.0177	88.9932	80.1939	75.2485	72.6759	71.3976	76.6443	79.3489	82.0093	85.2401	79.0986	80.5659	75.4435	61.3058	63.3274	59.0843	60.4561	58.8527	78.9501	77.7532	75.0908	76.5997	71.0056	60.2238	60.3783	58.7559	58.8431	56.6037
	72	65.3569	61.8708	66.1329	66.315	70.0497	65.8791	71.8482	63.809	63.441	66.1732	84.6817	75.6107	66.7093	92.3376	79.7286	77.1943	73.4404	72.6676	77.2788	78.1112	79.5781	82.0993	76.2453	77.7755	72.6616	69.4835	72.9315	64.4794	66.4711	66.8021	75.46	76.0676	73.8375	74.067	72.6	69.4694	67.9355	66.6363	63.9737	65.4027
	80	66.0985	62.0876	67.0511	67.933	70.2676	65.8224	71.6015	65.8819	65.6286	68.3757	81.12	74.0923	64.1421	91.3212	76.4981	77.4541	72.582	72.3196	78.2405	78.2658	72.6313	75.5104	70.8662	73.7988	70.1265	76.0174	78.665	68.6605	70.8478	69.3404	70.9472	72.3706	72.9447	69.6027	65.9694	75.4592	72.7596	71.4994	65.8585	67.9288
	88	63.7655	59.2512	64.8779	66.1057	68.1391	64.1067	70.8344	62.754	63.9068	65.1775	74.3165	68.6274	58.9006	84.1202	70.9459	76.1672	70.965	70.2133	74.7901	75.0173	64.7992	69.2848	60.1272	62.8306	61.8019	76.8337	79.7162	68.7369	69.7199	70.498	63.0544	67.5924	63.6497	59.4439	55.7686	77.1191	72.2637	70.2358	68.1542	70.8582
	96	21.1888	16.752	23.0159	27.6433	25.3877	21.8611	22.3697	25.5418	27.7305	26.9004	15.106	19.3769		21.3823	16.0082	15.9291	16.7604	11.2362	18.9171	18.5331	24.8655	32.4821	26.2535	22.4531	21.5607	30.3561	29.7568	25.7254	27.437	36.0481	27.6469	26.7047	20.2879	21.0477	21.0531	20.9618	21.8835	15.1312	23.2303	20.2554
	104	17.9696	15.6317	24.0586	27.4398	26.0974	19.9261	20.334	23.6001	26.2669	26.0901	14.7577	17.8102		20.3783	14.856	14.365	15.9091	9.78552	16.7453	17.4508	25.3593	30.9535	24.1326	20.7816	17.5921	27.0615	28.1853	22.8338	25.3354	18.3239	26.3694	24.9156	19.3602	20.3852	16.2744	26.7634	20.1811	19.7248	22.5323	17.1668
	112	15.5696	13.2049	20.6029	22.9899	23.8066	18.9401	18.7572	21.0723	23.611	22.1074	12.4176	15.4782		18.688	12.2013	12.5022	14.8875	8.12337	14.5576	14.9086	22.3763	31.3715	20.7622	19.3056	17.1967	31.885	23.1657	21.2308	25.2797	21.4677	24.7225	22.5313	19.2834	17.2919	16.5933	19.1784	19.9233	16.8098	19.3144	10.894
	120	14.7093	10.0731	18.529	22.4397	22.5882	17.3171	17.2777	19.5466	21.3613	21.2929	10.7713	14.5585		16.0894	11.4077	12.667	14.5287	6.87966	13.0367	13.6485	17.9626	26.9607	18.5054	18.1303	16.1779	23.045	25.0263	19.5314	23.3873	14.8712	22.0858	20.4414	15.7987	15.7018	14.3652	22.682	15.5021	15.535	18.8726	13.8774
Fig. 1e	Mitochondrial process/substrate/compound	Culture condition
		5G										25G										5G + Mannoheptulose										25G + Mannoheptulose
	20G	25.9419	22.2242	28.7442	26.4345	29.7133	42.0382	42.7392	40.4106	38.9737	44.4691	17.526	17.0127	18.0509	9.91644	22.1644	17.7752	9.86716	15.1056	18.1735	20.0515	21.5123	24.7085	22.1299	24.0577	19.028	51.7751	55.0799	44.4171	49.9591	51.8077	20.4935	22.0668	31.7124	17.8298	9.27656	31.1077	44.8618	41.8035	40.3217	38.206
	Oligo	62.1764	62.973	63.8663	60.3288	61.5742	77.9316	71.9048	77.6567	75.0669	79.2916	43.2095	48.3853	59.1503	25.7962	51.2185	41.608	38.9021	44.8923	43.3834	45.0342	56.7131	55.4238	62.0026	61.2271	57.2261	74.9414	75.3637	75.6801	80.2392	81.3096	57.4391	54.4744	68.0628	58.3859	53.5079	53.9886	72.5981	71.5677	72.1675	67.3478
	Rot + Ant	49.0562	49.1781	46.3488	43.6661	45.5509	46.7896	53.5567	43.2074	42.5455	43.8846	63.5452	54.0689	58.9006	68.0308	59.5382	63.5002	56.4363	63.3336	61.7535	61.3688	46.8366	42.3241	41.6219	44.7003	45.624	53.7888	54.6899	49.2055	46.3325	55.6268	40.9687	47.151	47.8509	43.7421	41.4034	54.4372	56.7615	54.7008	49.2816	56.9808
	Non -mito	14.7093	10.0731	18.529	22.4397	22.5882	17.3171	17.2777	19.5466	21.3613	21.2929	10.7713	14.5585		16.0894	11.4077	12.667	14.5287	6.87966	13.0367	13.6485	17.9626	26.9607	18.5054	18.1303	16.1779	23.045	25.0263	19.5314	23.3873	14.8712	22.0858	20.4414	15.7987	15.7018	14.3652	22.682	15.5021	15.535	18.8726	13.8774
Fig. 1f		Culture condition
	Gene name	LG						HG						LG + MANNO						HG + MANNO
	Pfkl				1.00451	1.00713	1.02468				2.0799	2.20311	2.5152				0.580455	0.647828	0.733029				1.08109	1.21839	1.40361
	Pfkfb2	1.01758	1.00642	1.0265	1.00079	1.05744	1.00005	0.372796	0.350715	0.295079	0.198999	0.401628	0.268373	0.766914	0.365702	0.43064	0.996327	2.02594	1.14446	1.15652			1.36819	1.62756	1.40544
	Pfkfb3	1.00253	1.00305	1.00502				13.1008	19.645	29.4088				0.512661	0.624463	1.28481				1.0241	0.553091	1.06915
	Aldob	1.12981	1.04054	1.08023	1.09349	1.00177	1.0438	27.8041	310.83	250.426	89.9267	141.461	277.868	0.189904	0.616807	0.547265	0.360728	0.601293		1.10645	1.1146	0.827133	1.25454	1.24809
	Eno1				1.00299	1.00373	1.00012				2.12621	2.50671	2.13329				0.53632	0.658101	0.60169				0.93636	1.08338	1.15876
Fig. 1g		Culture condition
	Gene name	LG						HG						LG+ MANNO						HG + MANNO
	Pdk1	0.762141	1.00223	1.00168	1.00046	1.00003	1.00015	1.8592	1.58729	2.33267	1.1777	1.22498	1.43195	0.0264335	0.27951	0.57985	1.00638	1.02619	1.18292	0.418449	0.356334	0.925785	0.860596	0.824256	1.11066
	Idh2	1.00002	1.00211	1.00132	1.00005	1.0118	1.00184	0.635656	0.598483	0.719461	0.60463	0.554474	0.646305	0.66777	0.688427	0.925467	1.03812	1.08561	1.45989	0.496655	0.501309	0.939252	1.0721	0.932341	1.13345
	Sdha				1	1.0056	1.00257				0.611918	0.725531	0.766461				1.09906	1.14481	1.39221				0.940427	0.992639	1.39789
	Mdh2				1.00654	1.02104	1				0.797697	0.645302	0.796744				1.05358	0.93118	1.13628				1.12581	0.974206	1.14571
	Ndufa4	1.01347	1.00438	1.00622		1.01768		0.703091	0.713309	0.725348		0.765807		0.259547	0.386782	0.467172				0.367817	0.528447	1.01774
	Ndufs8	1.02061		1.016			1.04658	0.849483		0.857279			0.672165	0.6643		0.633288			0.799632	0.600398		0.933755			0.766547

## Sheet: Fig. 2
Source Data Haythorne et al Figure 2
Source Data Haythorne et al Figure 2
Fig. 2b	Acute glucose condition (mM)	Culture condition
		LG			HG			PYR
	2	0.0817546	0.190879	0.176201	0.105591	0.0942791	0.0771875	0.188732	0.372741	0.407806
	20	0.707669	0.729297	0.696128	0.0733961	0.0817005	0.0597397	0.838972	1.67243	1.51169
Fig. 2c	Culture condition
	LG	HG	PYR
	13.8249	3.18474	9.7054
	13.24	2.49522	15.5212
	15.2875	2.71908	6.49629
Fig. 2d	Gene name	Culture condition
		LG					HG					PYR
	Pfkl			1.00816	1.07513	1.00009			1.876	2.25935	1.40799			1.10317	0.797707	0.683248
	Pfkfb2	1.22532	0.779959	1.06025	1.00325		0.403374	0.366891	0.345277	0.240538		0.642195	0.576597	0.478914	0.67899
	Pfkfb3	1.11491	0.916255	1.02102	1.00273		20.1747	23.0696	21.1448	13.2748		0.852923	0.823918	0.698287	1.12525
	Aldob	1.04536	1.0109	1.01603	1.18421		79.8231	98.201	112.776	81.7634		0.310705	0.247393	0.795827	0.372748
	Eno1	1.00962	1.00109	1.00438	1.02352		1.6919	1.52753	1.22102	1.27467		0.704721	0.80114	0.656417	0.441226
Fig. 2e	Gene name	Culture condition
		LG					HG					PYR
	Pdk1	1.10725	0.844982	1.13223			4.0993	4.63904	4.24194			0.956606	0.802144	0.708245
	Idh2	1.00355	1.00147	1.00196			0.693947	0.73952	0.705725			1.40527	1.09365	1.20069
	Sdha	1.05673	1.03088	1.01095	1.00327	1.01577	0.428964	0.885987	0.88667	0.761774	0.612769	0.710646	0.690905	0.925389	0.888265	1.14303
	Mdh2	1.00258	1.00012	1.00023			0.927792	0.760589	0.744553			1.55398	1.17938	1.06509
	Ndufa4	1.00272	1.00074	1.00012			0.717163	0.661712	0.669806			1.50599	0.993218	1.14134
	Ndufs8	1.00316	1.00244	1.00099			0.712592	0.716983	0.780553			1.37486	1.12974	1.08604

## Sheet: Fig. 3
Source Data Haythorne et al Figure 3
Fig. 3a: DHAP (pmol/islet)	Acute glucose (mM)	Genotype
		Control			Diabetic
	2	3.99581	4.60546	3.92834	5.67807	6.0949	6.14846
	20	5.45877	5.56063	6.13377	6.11714	6.02224	5.90415
For metabolomics data please see Supplementary Data Files

## Sheet: Fig. 4
Source Data Haythorne et al Figure 4
Fig. 4a	Culture condition	5mM glucose						5mM glucose + 5µM koningic acid
	Acute glucose (mM)	2G			20G			2G			20G
	Fructose 6-phosphate	46633.5	38696.6	23801.1	326190	192447	300159	2.5565e+06	1.42066e+06	887619	3.41263e+06	5.46487e+06	6.79327e+06
	Fructose 1,6-bisphosphate	4450.79	672.669	670.094	950610	958920	678954	2.96989e+06	1.75344e+06	597395	3.85021e+06	3.90067e+06	6.10108e+06
	Fructose 2,6 diphosphate	7492.64	6725.08	4090.56	61012.1	32982.2	45607	38653.1	21964.2	5536.4	31486.8	28389.8	56261.2
	Dihydroxyacetone phosphate/ Glceraldehyde 3-phosphate	2.29384	130.737	86.7174	1147.24	514.184	863.127	7292.29	4080.63	2809.64	10533.6	16013.1	20222.2
	Glycerol 3-phosphate	11619.6	11803.6	9334.12	947366	425333	685521	408104	222634	180589	152829	136979	245273
	2-Phosphoglycerate	4089.72	3117.75	1552.03	199801	87158.9	141467	23668.3	13276.9	4891.13	29506	27824.8	56796.9
	NADH	1206.9	1262.21	1249.5	575249	224058	487888	3723.66	965.904	3130.62	1291.37	431.811	2449.6
	Pyruvate	25023.8	23225.4	23030.3	141958	84801.6	136982	23894.5	22788.6	21083	21209.6	21747.7	23461.9
Fig. 4b	Culture condition	5mM glucose						5mM glucose + 5µM koningic acid
	Acute glucose (mM)	2G			20G			2G			20G
	Citrate	76575.6	73383.6	58696.3	802074	354619	678421	76367.9	51107.6	39663.8	53963.6	41162.8	72785.5
	Cis-Aconitate	2138.29	1120.2	1399.55	4016.46	1969.7	4953.93	1928.29	760.02	768.794	811.293	720.456	1233.52
	Alpha-ketoglutarate	3939.4	3885.38	2610.34	156374	114234	165322	3973.49	2788.76	2661.75	2696.06	2597.34	2959.98
	Succinate	22326.3	21762.2	24294.3	38627.4	24574.7	36253.5	28179.6	22371	22532.4	22546.5	22841.3	23333.9
	Malate	29436.3	29258.9	27783.1	431360	212123	431931	35000.3	27315.1	29219.7	30827.1	27919.3	29535.4
Fig. 4c	Acute glucose (mM)	Culture condition
		LG			HG			LG + 5 μM KA
	2	0.148238	0.147887	0.172389	0.120106	0.150853	0.099623	0.140604	0.09165	0.0729786
	20	0.624642	0.668284	0.560399	0.105578	0.224416	0.122338	0.248476	0.258239	0.129638
Fig. 4d	Culture condition
	LG	HG	LG + 5 μM KA
	14.8073	0.694064	2.55116
	20.6428	3.63355	6.98856
	36.0922	2.16272	7.59857
Fig. 4e	Gene name	Culture condition
		LG						LG + KA
	Pfkl				1.03196	1.01539	1.0282				1.23597	1.41038	1.90486
	Pfkfb3	1.08288	1.00392	1.00013	1.00067	1.08925	1.01404	3.3672	2.17834	1.92527	2.82091	2.32105	3.55189
	Aldob	1.02648	1.03267	1.10963	1	1	1.00283	14.4609	8.96357	8.35327	4.68781	6.9922	1.47622
	Eno1	1.00015			1.00517	1.00327	1.00911	1.0774			1.13509	1.38794	1.21709
Fig. 4f	Gene name	Culture condition
		LG						LG + KA
	Pdk1	1.05049	1.00462	1.00034	1.0593	1.01861		1.06604	0.994616	0.877451	0.825846	0.896697
	Idh2	1.026	1.00268	1.00321	1.00556	1.00394	1.04505	0.805235	0.70266	0.803845	0.605722	0.616966	0.498093
	Sdha	1.01126	1.01179	1.0026	1.00766	1.00194	1.00013	0.568481	0.642369	0.81297	0.787701	0.913825	0.962993
	Mdh2	1.03681	1.00361	1.02336				1.02219	0.95903	0.921467
	Ndufa4	1.0553	1.00005	1.00061	1.18256	1.00151	1.01565	0.897643	0.803265	0.799503	0.596086	0.545489	0.42095
	Ndufs8	1.0493	1.00014	1.00669				0.844784	0.921422	0.890614

## Sheet: Fig. 5
Source Data Haythorne et al Figure 5
Fig. 5b	Acute glucose (mM)	Genotype
		Control				Diabetic
	2	2.06107	2.584	1.63869	2.34355	0.17449	0.0919598	0.614426	1.12811
	20	0.64127	0.902062	0.926396	1.05153	0.507937	0.201714	0.878918	0.767306
Fig. 5c	Acute glucose (mM)	Genotype
		Control					Diabetic
	2	1.01124	0.54065	0.717842	1.7375	1.80405	0.122488	0.0577075	0.263386	0.174872	0.492241
	20	0.170647	0.015249	0.174906	0.0440196	0.105128	0.016935	0.11635	0.222868	0.250588	0.486029
Fig. 5d	Acute glucose (mM)	Genotype
		Control				Diabetic
	2	0.0829268	0.237218	0.463259	0.216071	0.771739	0.702811	0.581683	0.741667
	20	0.734513	0.916968	1.00687	1.06771	0.734104	0.776824	0.466292	0.707447
Fig. 5e	Acute glucose (mM)	Genotype
		Control				Diabetic
	2	0.0594652	0.0694958	0.0403846	0.0785714	0.456109	0.662722	0.47032	0.37874
	20	0.245304	0.572593	0.366667	0.358009	0.453521	0.668317	0.478873	0.436293
Fig. 5g	Acute glucose (mM)	Culture condition
		LG					HG
	2	2.27237	2.01042	6.20902	0.459886	0.611366	0.111034	0.290828	0.245205	0.246467	0.2412
	20	0.109174	0.844737	0.288462	0.114699	0.418704	0.128114	0.483092	0.0167637	0.236522	0.231937
Fig. 5h	Acute glucose (mM)	Culture condition
		LG				HG
	2	1.57339	0.804487	0.831169	1.20732	0.377404	0.207119	0.14	0.292715
	20	0.14187	0.152303	0.10583	0.280663	0.385714	0.171242	0.140714	0.198936
Fig. 5i	Acute glucose (mM)	Culture condition
		LG			HG
	2	0.0653061	0.101576	0.0812205	0.496214	0.604612	0.318117
	20	0.150811	0.247745	0.143731	0.541041	0.558426	0.335383
Fig. 5j	Acute glucose (mM)	Culture condition
		LG				HG
	2	0.0643678	0.0987461	0.0498507	0.00958678	0.268605	0.30303	0.318681	0.38
	20	0.23834	0.216014	0.275578	0.301075	0.303409	0.321875	0.347305	0.310256
Fig. 5l	Acute glucose (mM)	Culture condition
		LG			HG			LG + KA
	2	0.840909	1.80995	0.94697	0.11976	0.0418321	0.034759	0.416667	0.318293	0.135146
	20	0.0921212	0.120968	0.102296	0.180741	0.0174783	0.00329358	0.213768	0.160047	0.0515284
Fig. 5m	Acute glucose (mM)	Culture condition
		LG			HG			LG + KA
	2	0.234471	0.240598	0.0917981	0.637548	0.957198	0.984981	0.512545	0.558304	0.460064
	20	0.232804	0.319139	0.285942	0.584615	0.752727	0.89701	0.638767	0.458182	0.363057
Uncropped western blots for Fig. 5a
phospho-AMPK (red box refers to Fig 5a, bands at 280 kDa are from different antibody as indicated)
AMPK (red box corresponds to Fig 5a, other bands are from different antibody as indicated)
phospho-Raptor (red box corresponds to Fig 5a, other bands are from different antibody as indicated)
Raptor (red box corresponds to Fig 5a, other bands are from different antibody as indicated)
phospho-S6 (red box corresponds to Fig 5a,other bands are from different antibody as indicated)
S6 (red box corresponds to Fig 5a, other bands are from different antibody as indicated)
phospho-4EBP1 (red box corresponds to Fig 5a)
4EBP1 (red box corresponds to Fig 5a)
Uncropped western blots for Fig. 5f
phospho-AMPK (red box refers to Fig 5f, bands at 225 kDa are from different antibody)
AMPK (red box corresponds to Fig 5f, other bands are from different antibody as indicated)
phospho-Raptor (red box corresponds to Fig 5f)
Raptor (red box corresponds to Fig 5f, other bands are from different antibody as indicated)
phospho-S6 (red box corresponds to Fig 5f)
S6 (red box corresponds to Fig 5f)
phospho-4EBP1 (red box corresponds to Fig 5f, other bands are from different antibody as indicated)
4EBP1 (red box corresponds to Fig 5f, other bands are from different antibody as indicated)
Uncropped western blots for Fig. 5k
phospho-AMPK (red box refers to Fig 5k, bands at 32 kDa are from different antibody)
AMPK (red box refers to Fig 5k)
phospho-S6 (red box refers to Fig 5k)
S6 (red box refers to Fig 5k)

## Sheet: Fig. 6 
Source Data Haythorne et al Figure 6
Fig. 6a	Acute stimulation (mM)
	2G	20G	20 MePyr	20 Leu	20 MMS
	0.590256	1.87714	2.06116	1.76902	1.12973
	0.349456	1.67817	1.47117	1.90426	1.30686
	0.659407	2.36014	1.44344	1.82308	1.34275
Fig. 6b	Acute stimulation (mM)
	2G	20G	20 MePyr	20 Leu	20 MMS
	0.25007	0.637082	0.813916	0.71609	0.635448
	0.228723	0.708701	1.05312	0.915896	0.729981
	0.567559	1.32996	1.04048	0.930239	1.39857
	0.507975	0.871648	1.35046	1.123	1.36749
	0.390967	1.21433	1.29352	1.32434	1.3172
Fig. 6d	Acute stimulation (mM)
	2G	20G	20 PYR	20 LEU	20 MMS
	1.04673	0.505071	1.35294	1.07831	1.19118
	1.14493	0.123571	1.45324	0.93007	0.917293
	0.975155	0.314634	1.13021	0.698413	1.02381
Fig. 6e	Acute stimulation (mM)
	2G	20G	20 PYR	20 LEU	20 MMS
	0.589189	1.00606	1.22396	1.70312	1.14884
	0.815951	1.46923	1.47239	1.90604	1.22727
	0.832215	1.05882	1.23913	1.65269	0.976331
Fig. 6g	Acute glucose (mM)	Culture condition
		Scr: LG				Scr: HG				PfkL+M KD: LG				PfkL+M KD: HG
	2	1.22876	1.75089	1.60993	0.768627	0.295154	0.0741994	0.19486	0.203042	0.751381	0.985542	0.969231	0.805556	0.493023	0.320557	0.720721	0.626374
	20	0.299492	0.412081	0.897436	0.296667	0.326106	0.0146429	0.054717	0.25	0.132663	0.166548	0.575301	0.28125	0.259091	0.0481328	0.32767	0.155731
Fig. 6h	Acute glucose (mM)	Culture condition
		Scr: LG				Scr: HG				PfkL+M KD: LG				PfkL+M KD: HG
	2	1.25	0.725694	1.38139	1.48325	2.72358	1.69858	1.94245	1.79368	0.520319	0.632302	1.02593	0.940695	0.878661	0.700965	1.4856	1.27119
	20	1.47788	0.734982	1.25339	1.08411	2.639	1.71528	1.99635	1.7	0.693162	0.7	1.29204	0.899563	0.796413	0.705479	1.23958	1.0276
Fig. 6j	Acute glucose (mM)	Culture condition
		Veh: LG				Veh: HG				PFK-15: LG				PFK-15: HG
	2	2.22754	0.756972	1.36548		0.247059	0.0131667	0.419753		2.44706	1.23431	1.57143		0.351538	1.58201	0.961538
	20	0.430601	0.0150943	0.550459		0.29644	0.215726	0.360156		0.604403	0.257576	1.05699		0.281588	0.0470109	0.673575
Fig. 6k	Acute glucose (mM)	Culture condition
		Veh: LG				Veh: HG				PFK-15: LG				PFK-15: HG
	2	0.0103583	0.414791	0.327327	0.426407	1.33895	0.710462	0.734848	1.13139	0.101378	0.590634	0.716981	0.413127	0.28702	0.594118	0.595687	0.437751
	20	0.0430931	0.388179	0.415254	0.242584	1.34058	0.846154	0.788945	1.04633	0.144898	0.586667	0.611268	0.247685	0.56485	0.582633	0.560127	0.250403
Uncropped western blots for Fig. 6c
	phospho-AMPK (red box refers to Fig 6c)
	AMPK (red box refers to Fig 6c)
	phospho-S6 (red box refers to Fig 6c)
	S6 (red box refers to Fig 6c)
Uncropped western blots for Fig. 6f
	phospho-AMPK (red box refers to bands in Fig.6f)
	AMPK (red box refers to bands in Fig.6f)
	phospho-S6 (red box refers to bands in Fig.6f)
	S6 (red box refers to bands in Fig.6f)
Uncropped western blots for Fig. 6i
	phospho-AMPK (red box refers to bands in Fig.6i, bands at 32 kDa are from different antibody on separate membrane)
	AMPK (red box refers to bands in Fig.6i)
	phospho-S6 (red box refers to bands in Fig.6i, bands at 62 kDa are from different antibody on separate membrane)
	S6 (red box refers to bands in Fig.6i)

## Sheet: Fig. 7
Source Data Haythorne et al Figure 7
Fig. 7b	Acute glucose (mM)	Culture condition
		Veh: LG			Veh: HG			PF-4708671 (S6Ki): LG			PF-4708671 (S6Ki): HG
	2	0.589385	1.04571	1.20488	0.0177545	0.105028	0.145868	0.828488	1.11958	1.18341	0.760125	1.3	1.26383
	20	0.176453	0.465946	0.528634	0.0157321	0.0871345	0.12654	0.287009	0.660592	0.525692	0.260725	0.557471	0.534247
Fig. 7c	Acute glucose (mM)	Culture condition
		Veh: LG			Veh: HG			PF-4708671 (S6Ki): LG			PF-4708671 (S6Ki): HG
	2	0.29338	0.360262	0.335175	0.761628	0.885845	0.649819	0.0169466	0.202151	0.243396	0.179218	0.605128	0.260194
	20	0.337621	0.397854	0.508411	0.670077	0.913462	0.626594	0.024169	0.314839	0.215534	0.151882	0.657895	0.22449
Fig. 7d		Culture condition
	Acute glucose (mM)	Veh: LG			Veh: HG			PF-4708671 (S6Ki): LG			PF-4708671 (S6Ki): HG
	2	0.26019	0.302977	0.242423	0.0830306	0.289649	0.130679	0.344031	0.406573	0.526166	0.136961	0.343539	0.222801
	20	0.659678	0.827809	0.734155	0.10212	0.241721	0.156896	1.43644	1.49265	1.44792	0.234705	0.597248	0.645834
Fig. 7e	Culture condition
	Veh: LG	Veh: HG	PF-4708671 (S6Ki): LG	PF-4708671 (S6Ki): HG
	18.214	3.06082	23.9946	7.16756
	17.3732	5.63694	22.4213	10.347
	20.921	6.54455	20.2548	11.2326
Fig.7g	Acute glucose (mM)	Genotype
		Veh: C					Veh: Db					PF-4708671 (S6Ki): C					PF-4708671 (S6Ki): Db
	2	0.47802	0.408784	0.411468	0.559859	0.578125	0.181672	0.135115	0.0800725	0.141522	0.041791	0.529851	0.348901	0.389804	0.52518	0.417391	0.456576	0.200528	0.737864	0.582456	0.392105
	20	0.300736	0.167059	0.0119214	0.265714	0.153202	0.283951	0.0967172	0.0740602	0.250735	0.03025	0.358725	0.171311	0.107836	0.250173	0.0584211	0.18416	0.0291317	0.286713	0.198566	0.0712821
Fig.7h	Acute glucose (mM)	Genotype
		Veh: C					Veh: Db					PF-4708671 (S6Ki): C					PF-4708671 (S6Ki): Db
	2	0.186368	0.154849	0.159227	0.128837	0.1	0.878095	0.522604	0.676647	0.636905	0.508427	0.201788	0.0832155	0.0827055	0.222346	0.0762178	0.158463	0.210117	0.090625	0.208571	0.0307229
	20	0.905681	0.447059	0.597623	0.57451	0.494475	0.544904	0.492832	0.586275	1.39506	0.535211	0.478029	0.56304	0.594356	0.620769	0.13791	0.844993	0.448873	0.426056	0.378322	0.117804
Fig.7i	Acute glucose (mM)	Genotype
		Veh: C					Veh: Db					PF-4708671 (S6Ki): C					PF-4708671 (S6Ki): Db
	2	0.328516	0.121664	0.105045	0.0712905	0.122561	0.02193	0.067714	0.0226675	0.0550074	0.0634446	0.158551	0.060046	0.026976	0.059359	0.075515	0.027207	0.019128	0.090459	0.061284	0.12809
	20	1.25922	0.7214	0.681978	0.705159	0.807528	0.041387	0.032161	0.116888	0.0712905	0.111056	1.83944	1.11844	0.660494	0.791253	0.839964	0.169741	0.172499	0.470639	0.569818	0.460668
Fig.7j	Genotype
	Veh: C	Veh: Db	PF-4708671 (S6Ki): C	PF-4708671 (S6Ki): Db
	48.7986	21.0796	43.612	11.3289
	49.4979	19.325	37.6804	11.342
	25.7103	7.65738	32.3155	19.0009
	25.6742	6.82327	30.1474	21.6276
	29.3734	7.5566	25.2659	15.6799
Uncropped western blots for Fig. 7a
	phospho-AMPK (red box refers to bands in Fig.7a, bands at 32 kDa are from different antibody)
	AMPK (red box refers to bands in Fig.7a)
	phospho-S6 (red box refers to bands in Fig.7a, bands at 62 kDa are from different antibody)
	S6 (red box refers to bands in Fig.7a, bands at 62 kDa are from different antibody on separate membrane)
Uncropped western blots for Fig. 7f
	phospho-AMPK (red box refers to bands in Fig.7f, other bands are from different antibodies as indicated)
	AMPK (red box refers to bands in Fig.7f, other bands are from different antibodies as indicated)
	phospho-S6 (red box refers to bands in Fig.7f)
	S6 (red box refers to bands in Fig.7f)

## Sheet: Fig. 8
Source Data Haythorne et al Figure 8
Fig. 8a		Culture condition
	Time (mins)	Veh: LG					Veh: HG					PF-4708671 (S6Ki): LG					PF-4708671 (S6Ki): HG
	0	14.8312	13.3301	12.0004	12.1305	9.3821	17.5328	16.153	15.3504	13.5575	17.7733	14.4186	13.6016	11.8236	11.622	12.008	13.8241	15.1517	13.1211	14.429	14.3001
	8	14.8986	13.5923	12.0817	12.0391	9.522	16.8367	15.2155	14.7781	13.5041	17.0708	14.1404	13.5077	11.6085	11.3995	11.7176	13.739	15.0501	13.1074	14.2821	14.0281
	16	14.7563	13.7093	12.4946	11.6433	9.4492	16.351	15.0488	14.6014	13.4704	16.6083	14.0375	13.667	11.4282	11.2511	11.2036	13.6142	14.667	13.1041	13.9869	13.8522
	24	14.1383	13.5131	11.729	11.4387	8.9444	16.157	14.7359	14.4636	12.8959	16.2761	14.436	12.492	11.6248	10.3434	10.3552	13.4693	14.426	13.0903	14.004	13.8034
	32	18.5561	18.4562	15.2371	15.6371	12.3621	18.6815	17.0365	16.5853	15.5482	19.0007	22.1179	18.5093	18.0172	15.4553	15.311	17.9581	20.2908	18.6672	19.7094	18.84
	40	18.7058	18.9298	15.2566	15.8635	12.8552	19.0686	17.4202	16.8912	15.8645	19.5437	22.9025	19.1664	18.2709	15.7077	15.7498	18.1972	20.4026	18.9714	19.679	18.9246
	48	18.8456	18.6412	15.3859	16.1211	12.8548	19.3831	17.5972	17.0702	16.2041	19.9299	22.5718	19.0203	19.0538	15.8204	15.8678	18.398	20.9132	19.4714	20.1147	19.3634
	56	18.9612	18.9309	15.4421	16.4282	12.7392	19.7974	17.8838	17.4205	16.4942	20.2021	22.9328	19.4632	18.6141	15.6955	15.4827	19.0437	21.5601	19.9601	20.4497	19.6519
	64	9.8124	10.073	7.9893	8.406	6.9786	14.0262	12.7477	11.738	11.8034	14.3737	11.487	10.1552	9.2988	7.7193	7.621	11.9275	13.2291	12.4688	12.8505	13.3356
	72	9.923	9.7196	8.0751	8.3107	6.9479	13.9762	12.7791	11.0659	11.9922	14.4141	10.9074	9.811	9.0533	7.6709	7.6729	12.0269	13.3513	12.7639	13.1133	13.3925
	80	9.8595	9.6737	7.9178	7.8223	7.0517	13.602	12.7789	10.7094	11.6259	13.5173	11.0504	9.7032	9.1198	7.7285	7.6761	11.8191	13.3788	12.8477	12.9276	12.6205
	88	3.7293	4.3163	3.5156	3.6775	3.4592	3.3658	4.5074	3.2142	3.5552	4.2098	4.8311	4.1426	3.6163	3.1767	2.9518	3.5522	3.1364	3.3412	3.6841	5.1079
	96	3.8073	3.7108	3.3675	3.5745	3.5815	3.0221	4.3416	3.0142	3.3377	3.8325	4.2453	4.3196	3.712	3.1764	3.2052	3.5728	2.8496	3.277	3.4593	4.5978
	104	3.5621	3.5205	3.28	3.2758	3.3464	2.8163	4.0574	2.6943	2.9004	3.3301	4.4585	4.0496	3.302	2.4846	2.4494	3.3088	2.5823	3.1951	3.0727	4.0766
Fig. 8b		Culture condition
	Mitochondrial process/substrate/compound	Veh: LG					Veh: HG					PF-4708671 (S6Ki): LG					PF-4708671 (S6Ki): HG
	20G	34.1119	40.0934	31.6572	43.6193	42.4263	22.5318	21.3627	20.4432	27.9022	24.1219	58.8588	55.8054	60.1235	51.7447	49.5164	41.3861	49.4534	52.4797	46.0272	42.3704
	Oligo	64.3761	68.506	64.1509	75.2349	63.5872	38.3453	34.6433	46.3999	37.7503	41.0716	82.3115	78.1302	81.6723	77.025	75.3881	53.6379	56.7121	54.3335	53.7134	50.9395
	Rot + Ant	44.5415	45.5346	39.5414	39.7463	41.4257	66.756	59.1853	55.4155	67.6609	62.5904	45.6625	45.2578	50.0468	50.6981	50.4743	63.1831	74.8412	73.7383	70.3724	61.8972
	Non -mito	25.1943	26.0528	27.965	28.638	37.4133	17.4306	27.5342	18.6279	22.491	20.4599	30.8848	32.4175	28.4044	24.0216	23.654	24.5652	17.9	24.4079	21.9414	29.5337
Fig. 8c
	Genotype
	Time (mins)	Veh: C							PF-4708671 (S6Ki): C										Veh: Db							PF-4708671 (S6Ki): Db
	0	118.343	109.204	97.7542	95.2157	100.297	102.211	99.929	99.5051	114.894	104.601	105.098	99.9381	102.934	97.5709	95.9938	99.851	95.3084	107.593	98.9639	88.3298	92.7826	75.8773	96.1369	53.6628	94.4613	92.8564	108.494	111.566	104.99	95.7823	95.07	87.3443
	7	102.508	105.874	115.886	101.061	103.217	102.614	99.2563	100.805	102.241	102.595	101.892	107.326	99.484	99.9285	97.1078	100.301	98.1322	108.16	96.0895	130.924	96.9459	98.2438	121.092	23.147	102.325	94.212	105.604	113.489	116.943	97.6626	120.294	101.161
	14	98.1318	98.491	101.855	100.131	100.266	100.722	99.0373	101.405	98.2509	102.077	98.3029	104.295	101.772	100.478	97.3548	96.0846	101.614	101.072	98.21	106.255	87.4929	97.4893	102.51	97.5964	118.274	92.5818	101.566	109.382	97.4579	101.74	97.0377	82.5932
	21	100	100	100	100	100	100	100	100	100	100	100	100	100	100	100	100	100	100	100	100	100	100	100	100	100	100	100	100	100	100	100	100
	28	126.226	138.382	198.963	153.092	113.558	132.896	142.054	114.647	97.9438	134.336	125.165	252.533	214.037	94.0577	182.43	112.864	270.753	138.279	125.658	107.075	95.9415	100.827	94.4575	95.4484	254.753	118.615	237.226	263.805	94.1224	111.669	207.195	84.4639
	35	187.55	180.015	287.53	182.435	134.32	152.27	166.575	161.621	123.914	157.084	141.222	320.29	281.433	141.938	226.786	149.199	357.301	148.006	125.405	153.695	90.3986	101.833	107.118	96.7517	445.96	209.619	222.064	181.315	166.894	167.135	244.482	145.872
	42	200.616	180.798	313.339	185.596	146.581	177.123	177.618	177.052	122.821	170.094	177.74	365.952	290.432	140.959	252.324	169.405	369.974	167.179	151.193	162.702	101.166	120.401	113.869	87.9155	419.395	315.133	305.114	291.143	190.657	172.954	252.224	215.963
	49	209.412	206.927	323.001	192.269	158.031	179.425	181.295	185.022	134.446	180.874	164.981	362.898	345.373	157.676	265.457	178.133	378.537	163.106	154.034	172.653	106.814	122.482	120.063	89.217	541.975	351.859	271.6	272.501	184.86	178.853	271.509	233.234
	56	203.493	188.829	279.42	187.04	146.101	191.256	182.274	174.85	135.906	189.177	177.763	357.828	343.104	155.427	259.075	171.958	364.341	149.098	98.6486	168.611	111.365	94.0422	99.7622	124.734	404.334	240.785	239.088	284.756	190.66	182.642	253.479	237.55
	63	203.864	213.416	290.566	191.429	151.32	197.023	183.618	173.76	119.26	188.211	203.798	356.614	326.187	163.475	265.588	168.128	356.444	139.626	148.995	170.562	94.3427	126.011	99.1144	94.9222	548.243	379.627	220.655	289.651	195.541	208.254	240.753	229.611
	70	220.62	204.276	339.647	186.395	144.607	203.776	181.162	182.349	135.77	191.976	183.35	355.094	337.312	168.257	262.222	175.252	365.095	98.5082	112.635	172.433	133.032	130.474	101.728	147.587	541.133	377.115	209.878	289.29	195.57	221.309	239.689	247.162
	77	212.133	216.976	313.886	192.297	176.453	213.592	181.168	187.535	136.816	191.475	202.637	342.543	349.004	163.482	268.451	174.717	337.732	147.036	96.6074	157.775	132.646	130.325	102.045	174.738	546.179	377.439	258.492	282.229	199.666	290.751	238.458	238.313
	84	193.039	214.373	288.317	200.13	163.017	204.233	181.088	197.137	114.029	199.016	177.992	270.806	393.737	202.243	292.071	199.171	384.453	98.1981	96.8534	106.925	88.1385	129.464	100.813	173.347	336.788	284.914	258.895	184.921	260.428	217.304	234.597	246.229
	91	178.001	153.474	234.092	173.82	157.135	200.104	158.303	175.913	86.3974	197.574	169.953	245.835	334.904	148.953	261.708	163.785	255.689	92.1201	96.1381	96.6266	61.2498	102.124	90.4514	128.029	392.748	268.559	149.17	163.362	171.423	172.61	147.711	117.667
	98	140.564	134.68	167.707	135.081	140.184	179.183	123.08	166.831	52.5288	175.074	152.108	198.381	289.037	91.1036	207.935	146.302	168.949	67.693	66.3815	106.932	52.3878	53.5353	81.5748	124.152	358.865	132.899	71.7394	137.457	127.558	115.525	131.66	162.166
	105	148.582	91.6243	100.138	99.9149	121.451	158.101	101.607	117.52	38.138	167.552	165.831	182.648	245.409	85.3891	159.705	109.794	135.764	83.3617	69.3962	160.221	51.7756	54.1664	74.7771	111.417	303.665	190.26	93.7453	66.6274	125.428	134.672	78.5705	96.7274
	112	114.254	84.5602	85.578	84.4588	109.097	146.472	88.4924	139.008	24.6333	162.652	153.649	189.166	204.87	65.7526	139.121	84.2888	97.1568	82.4488	80.021	92.2924	44.64	53.7123	77.0974	117.725	293.857	153.543	51.3745	49.305	92.0227	130.333	52.5416	50.357
	119	95.1545	55.8304	82.7767	71.4722	99.4243	135.607	83.8278	100.802	39.2365	147.721	136.08	142.816	244.365	89.1266	121.232	80.1093	81.729	82.6925	88.1577	141.332	29.8306	54.1362	74.4965	105.272	51.8957	132.983	25.4562	50.4736	134.357	138.206	44.9458	39.2418
	126	98.0034	67.4134	86.8502	64.8864	79.0905	124.764	77.7203	77.524	39.1014	137.288	125.169	128.946	239.535	93.7314	110.346	72.0449	79.7987	77.0817	83.974	109.338	54.8617	59.3213	73.1852	121.462	48.1611	116.112	28.9752	65.0266	128.601	124.099	33.3622	46.2006
	133	97.7589	64.0139	82.1737	63.6162	72.7144	114.121	72.0024	86.559	28.8628	127.835	110.008	125.354	190.592	76.0897	91.7442	61.6227	46.2085	78.6441	71.533	112.65	41.5501	52.5434	73.8723	125.338	48.0584	121.068	30.796	57.3996	88.3473	89.6563	32.342	41.2336
	140	46.1383	44.9573	69.0715	38.7208	63.5303	96.5022	51.4119	74.9975	31.0596	124.375	107.618	133.937	175.546	90.0997	65.0363	54.204	27.9259	54.5829	51.155	55.5512	23.7238	58.0329	78.0001	31.9917	88.9299	97.8992	21.8372	31.3263	78.6512	69.7464		24.4751
	147	47.3169	53.1052	41.8521	31.1654	53.8314	82.5769	41.4353	74.7289	28.999	108.613	109.517	109.754	103.049	44.0048	52.5438	31.4008	24.4048	61.1044	43.9703	46.2415	12.9878	57.4582	58.5567	37.9534	90.6018	32.7862	13.4091	30.9957	33.2593	55.708		21.8387
	154	38.4119	35.8148	37.7858	24.4733	47.5696	71.2122	36.1928	74.3948	27.5227	95.9216	98.441	68.4057	128.275	49.2003	57.4518	44.6544	29.88	52.3926	45.9878	45.4384	38.2143	54.622	47.1686	64.5409	88.2573	45.2472	12.5688	24.6657	46.0984	52.2342		34.9833
	161	42.4832	34.1698	40.7226	25.7495	46.7686	58.9862	33.5122	58.8381	23.4837	92.5762	86.414	58.7026	117.265	42.832	38.7274	25.914	16.768	56.057	42.2954	45.4063	53.9281	24.5967	47.865	49.0119	49.317	44.1852	24.0999	49.6174	58.5777	42.9637		27.8764
	168	41.3215	20.7317	39.7604	18.5618	34.0308	53.1505	27.4611	58.5373	32.2351	91.9061	79.7263	64.0923	64.6113	8.22076	27.8366	66.6624	17.8791	58.3448	46.0077	64.3767	43.3389	9.14016	15.5571	33.7332	59.997	38.9893	18.6109	45.7003	21.0509	17.7879		25.4383
	175	29.8563	15.54	39.8286	18.8222	35.3933	38.9433	24.0361	48.2976	39.1191	65.9089	49.295	19.5553	98.5319	30.3222	16.2195	8.52094	11.6082	19.1865	45.5835	48.0861	42.6819	11.3066	14.3938	18.1219	42.2861	16.0979	21.518	45.5955	19.3194	13.2604		20.8954
	182	34.7554	16.4275	42.7438	15.8475	27.6842	43.1397	22.2681	45.6499	23.3828	60.1964	54.0438	27.017	69.7861	45.8194	28.6436	11.91	13.1856	35.4791	61.1672	67.8744	8.43706	13.165	13.1083	18.5964	27.2504	3.6585	16.1019	15.8713	14.8336	17.7819		20.5156
	189	27.3074	18.5971	39.2923	14.5414	14.4892	40.3923	21.1576	48.316	24.5296	59.6443	41.8225	26.681	34.043	15.3324	25.324	10.2467	14.8732	27.7071	63.0475	51.2628	24.6635	12.8778	14.3749	22.5649	18.4175	26.5096	14.7861	14.3238	10.4562	19.4598		22.339
Fig. 8d		Genotype
	Time (mins)	Veh: C							PF-4708671 (S6Ki): C										Veh: Db							PF-4708671 (S6Ki): Db
	20G	112.133	116.976	213.886	92.2967	76.4529	113.592	81.1683	87.5351	36.8157	91.4753	102.637	242.543	249.004	63.4821	168.451	74.7169	237.732	47.036	-3.39262	57.7746	32.6458	30.3249	2.04457	74.7379	446.179	277.439	158.492	182.229	99.6659	190.751	138.458	138.313
	Oligo	114.374	152.962	231.712	128.68	103.739	99.4715	109.166	100.976	107.953	63.6403	92.6295	217.189	158.413	87.3924	176.706	113.094	291.524	68.3919	25.0744	45.1244	91.0957	77.7814	28.1722	49.4004	498.121	256.37	227.696	224.83	111.319	201.095	206.116	197.079
	Rot + Ant	70.4515	45.4168	42.8813	49.0749	58.2252	73.7286	50.8448	38.243	4.33318	68.1907	68.1851	98.6729	156.549	60.7573	66.4202	51.3761	31.3353	50.937	8.48556	61.3874	16.8866	39.6656	59.4974	102.773	29.6409	94.5589	16.0099	43.0758	77.8911	70.1964		18.8946
	Non-mito	27.3074	18.5971	39.2923	14.5414	14.4892	40.3923	21.1576	48.316	24.5296	59.6443	41.8225	26.681	34.043	15.3324	25.324	10.2467	14.8732	27.7071	63.0475	51.2628	24.6635	12.8778	14.3749	22.5649	18.4175	26.5096	14.7861	14.3238	10.4562	19.4598		22.339
Fig. 8e	Culture condition
	Veh: LG	Veh: HG	PF-4708671 (S6Ki): LG	PF-4708671 (S6Ki): HG
	14.1383	16.157	14.436	13.4693
	13.5131	14.7359	12.492	14.426
	11.729	14.4636	11.6248	13.0903
	11.4387	12.8959	10.3434	14.004
	8.9444	16.2761	10.3552	13.8034
Fig. 8f	Genotype
	Veh: C	PF-4708671 (S6Ki): C	Veh: Db	PF-4708671 (S6Ki): Db
	15.9403	22.0362	8.01499	3.20037
	20.5334	14.4736	7.76978	4.55181
	11.4934	57.0496	4.57393	8.11474
	136.721	28.9688	3.42726	4.09851
	51.2053	19.2246	13.3715	12.8107
	65.0293	13.2161	27.9659	18.3359
	112.805	26.6713	8.23839	5.50447
		47.4652		5.22926
		45.595
		19.1347

## Sheet: Fig. 9
Source Data Haythorne et al Figure 9
Fig. 9b	Acute glucose (mM)						Genotype
		Veh C			Veh Db			PF-4708671 (S6Ki): C			PF-4708671 (S6Ki): C
	2	0.0609137	0.0269784	0.0809269	0.247292	0.155839	0.268382	0.0826642	0.010689	0.114855	0.102439	0.0416185	0.088
	20	0.199643	0.182137	0.285968	0.225303	0.134884	0.239209	0.21673	0.142185	0.209924	0.192126	0.126059	0.164461
Fig. 9d	Acute glucose (mM)	Culture condition
		LG				HG				LG+5µMKA
	2	0.109341	0.188148	0.16803	0.0600991	1.11921	1.16406	0.711563	0.873908	0.899329	0.523611	0.685921	0.948325
	20	0.488889	0.540351	0.579114	0.511138	1.36364	1.25397	0.789474	0.933806	0.720779	0.482677	0.507794	1.00712
Fig. 9e	Acute stimulation	Culture condition
		LG			HG			LG + KA
	2mM Glucose	0.1427	0.1312	0.1594	0.066	0.0777	0.0694	0.1383	0.1651	0.2487
	20mM Methyl pyruvate	3.0083	3.4449	3.1547	0.5146	0.2941	0.3424	1.7228	1.7635	1.3592
Fig. 9g	Acute stimulation	Genotype
		C				Db
	2mM Glucose	0.131633	0.0253105	0	0.157948	0.054484	0.051718	0.024843
	20mM Glucose	0.724959	0.716876	1.83477	1.72175	0.112288	0.053571	0.05805
	20μM PS10	0.695843	0.839539	0.606414	1.70706	0.366193	0.778864	0.372497
	20mM KCl	0.594864	1.03881	1.17141	1.55068	0.821851	0.865043	0.830706
Uncropped western blots for Fig. 9a
	phospho-PDHE1α (red box refers to bands in Fig.9a, other bands are from different antibodies as indicated)
	alpha-tubulin (red box refers to bands in Fig.9a, other bands are from different antibodies as indicated)
Uncropped western blots for Fig. 9c
	phospho-PDHE1α (red box refers to bands in Fig.9c)
	alpha-tubulin (red box refers to bands in Fig.9c, other bands are from different antibodies as indicated)
Uncropped western blots for Fig. 9f
	phospho-PDHE1α (red box refers to bands in Fig.9f)
	alpha-tubulin (red box refers to bands in Fig.9f)
