# Supplementary material for: Altered glycolysis triggers impaired mitochondrial metabolism and mTORC1 activation in diabetic β-cells
Source: Nat Commun. 2022 Nov 14;13:6754. doi: 10.1038/s41467-022-34095-x (PMC9663558; doi:10.1038/s41467-022-34095-x)
Supplement: Supplementary file 6 — Source Data [file 41467_2022_34095_MOESM6_ESM.zip › 344388_2_data_set_6946212_rj124z (1).xlsx]

## Sheet: Supp Fig.1
Haythorne et al, Supplementary Figure 1
Fig S1.b	Culture condition
	LG	HG	LG + MANNO	HG + MANNO
	2.06721	4.14605	0.563082	1.40128
	2.17005	4.29051	0.563082	2.20668
	2.20862	4.14605	0.807342	1.65925
Fig S1.c	Acute glucose (mM)	Genotype
		C			Db			C + MANNO			Db + MANNO
	2	0.0795505	0.0913368	0.0764807	0.0282427	0.0764807	0.0415181	0.0415181	0.0733541	0.0635825	0.0969758	0.0566744	0.0733541
	20	1.85362	1.57438	0.752944	0.070166	0.0635825	0.0764807	1.31446	1.28523	1.2835	0.323366	0.2937	0.316883
Fig S1.d	Genotype
	C	Db	C + MANNO	Db + MANNO
	137.435	24.5597	33.39	20.0423
	64.7347	33.9643	23.7173	15.8054
	69.2642	20.5534	27.6277	17.1827

## Sheet: Supp Fig.2
Haythorne et al, Supplementary Figure 2
Fig. S2a	Gene name	Culture condition
		LG + veh				HG + veh				LG + 6-AN				HG + 6-AN
	Pfkl	1.00037	1.00003	1.01941	1.00023	1.34496		1.53669	1.18716	0.329788	0.356415	0.605188	0.8662	1.21348		1.88161	1.31647
	Pfkfb2	1	1	1.00215	1.00025	0.291983	0.16575	0.250654	0.270992	0.46433	0.237979	0.420085	0.494909	0.436111	0.140388	0.21276	0.273583
	Pfkfb3		1.04031	1.17814	1.01826		4.11067	4.15036	5.16097		1.72187	1.65608	1.92608		5.94609	6.47851	6.62032
	Aldob	1	1	1	1	270.962	120.469	10.7164	24.5491	8.90457	14.6183	1.07748	2.06062	484.775	165.457	18.0775	24.2488
	Eno1	1.02213	1.00878	1.00262	1.00165	1.34547	1.29628	1.30359	1.52329	0.355	0.714033	0.717967	0.872334	1.13585	0.936968	1.13106	1.52689
Fig. S2b	Gene name	Culture condition
		LG + veh				HG + veh				LG + 6-AN				HG + 6-AN
	Pdk1	1.00128	1.00657	1.06435	1.00033	1.29849		1.39691	1.88458	0.666078	0.728844	0.93296	1.09338	1.63218		1.26989	2.19019
	Idh2	1.00138	1.01729	1.00001	1.01465	0.690701	0.694818	0.871243		0.953235		0.995848	1.00293	0.941582		1.08129	1.40071
	Sdha	1.00824	1.0029		1	0.919674	0.841899		0.925121	0.939073	1.03763		0.903134	1.60134	1.38249		1.17315
	Mdh2	1.0045	1.02052	1.00621	1.00005	0.594235	0.885142	1.47902	1.04488	0.496457	1.51898	1.64103	1.00802	0.850564	1.11921	2.10311	1.71077
	Ndufa4	1.02532	1.00036	1.09712	1.02258	0.749662	0.6248		0.822714	0.28477	0.760444	1.03458	0.733619	1.04739	1.09871		1.40508
	Ndufs8	1.01092	1.00057	1.00112	1.00313	0.804948	0.708266	0.85167	1.01667	0.633633	0.934782	0.901474	1.01669	0.981503	0.824493	0.794192	0.910323
Fig. S2c	Acute glucose (mM)	Culture condition
		LG + veh				HG + veh				LG + 6-AN				HG + 6-AN
	2	0.340375	0.48816	0.198415		0.0230036	0.0248584	0.0877418		0.111578	0.152161	0.18018		0.0304815	0.0599907	0.10703
	20	0.642487	0.582508	0.502756		0.0250364	0.038022	0.154868		0.215019	0.240212	0.241158		0.0735098	0.0696466	0.221005
Fig. S2d	Culture condition
	LG + veh	HG + veh	LG + 6-AN	HG + 6-AN
	20.5403	2.68819	9.8716	2.90676
	23.3414	3.10602	13.5378	4.13884
	12.6065	3.49944	8.34334	3.30675

## Sheet: Supp Fig.3
Haythorne et al, Supplementary Figure 3
Fig. S3a	Acute glucose (mM)	Culture condition
		LG			HG
	2	2.4426	2.51053	2.34769	1.38091	1.34675	1.3724
	20	2.27443	2.34372	2.58462	1.27517	1.28654	1.23474
Fig. S3b	20mM Glucose	20mM Glucose + 5μM KA
	20.1965	0.0692922
	22.5612	0.0150819
	22.141	0.0930919
Fig. S3c	2mM Glucose	20mM Glucose	20mM Glucose + 5μM KA
	0.0942216	0.396988	0.267443
	0.0866322	0.393268	0.310003
	0.130389	0.395504	0.322265
	0.109703	0.392895	0.305831
	0.0979847	0.319012	0.351909

## Sheet: Supp Fig.4
Haythorne et al, Supplementary Figure 4
Fig. S4a	LG Scr	HG Scr	LG GAPDH KD	HG GAPDH KD
	1.01608	1.03143	0.162425	0.110877
	0.945833	0.932426	0.195687	0.091277
	1.04053	1.03979	0.204594	0.074902
Fig. S4b	Gene name	Culture condition
		LG Scr				HG Scr				LG PFKL+M KD				HG PFKL+M KD
	Pfkl	1.07063	0.934028	1.04159	0.960072	1.16345	1.36692	1.24671	1.50757	0.158901	0.140108	0.167347	0.182159	0.22927	0.210518	0.172245	0.148792
	Pfkm	0.976604	1.02396	0.957868	1.04398	0.479662	0.463933	0.518758	0.496672	0.108657	0.118101	0.087332	0.123827	0.094309	0.095335	0.068559	0.065045
Fig. S4c	Gene name	Culture condition
		LG Scr				HG Scr				LG AldoA+B KD				HG AldoA+B KD
	AldoA	1.0491	0.953196	1.15967	0.862315	0.855055	0.952633	0.859766	0.894369	0.283327	0.234614	0.186987	0.152378	0.257126	0.191472	0.228249	0.219758
	AldoB	0.909277	1.09977	1.23878	0.807249	69.5324	72.0844	39.4003	40.5008	0.073861	0.07892		0.088107	6.34851	9.5558	10.0157	9.42574
Fig. S4e	Acute glucose (mM)	Culture condition
		Scr: LG			Scr: HG			GAPDH KD: LG			GAPDH KD: HG
	2	2.72892	1.43796	1.18478	0.341317	0.151803	0.382353	0.912281	0.407051	0.440433	0.277119	0.239623	0.322289
	20	0.87184	0.344595	0.176415	0.483784	0.293269	0.225676	0.358252	0.388489	0.251636	0.57156	0.181298	0.443769
Fig. S4f	Acute glucose (mM)	Culture condition
		Scr: LG			Scr: HG			GAPDH KD: LG			GAPDH KD: HG
	2	0.432099	0.174648	0.431982	1.28605	1.68067	1.24062	1.27679	1.29412	1.31367	1.38832	2.72664	1.08772
	20	0.621027	0.653821	0.362832	1.38072	1.75871	1.03448	1.309	1.83972	1.12568	1.224	2.08571	1.22619
Fig. S4h	Acute glucose (mM)	Culture condition
		Scr: LG				Scr: HG				AldoA+B KD: LG				AldoA+B KD: HG
	2	2.7931	2.03226	1.94359	2.94678	0.974359	0.332161	0.898618	0.791731	2.91304	1.83957	2.95732	3.56906	0.956284	1.35714	1.65054	1.67368
	20	1.01571	0.745223	1.5814	0.762304	0.830882	0.254622	0.72766	1.23077	1.01961	1.26923	2.0791	1.71588	0.299474	0.702564	0.808511	0.813151
Fig. S4i	Acute glucose (mM)	Culture condition
		Scr: LG				Scr: HG				AldoA+B KD: LG				AldoA+B KD: HG
	2	0.194767	0.606557	0.833333	0.714563	1.57641	0.989744	1.05777	1.02957	0.579787	0.433333	0.717054	0.725979	1.86782	1.08036	1.1039	1.12871
	20	0.437423	0.470833	0.814208	0.716	1.71968	0.973333	1.02182	0.969072	0.51747	0.552083	0.81087	0.705882	2.5343	1.16098	1.223	1.25543

## Sheet: Supp Fig.5
Haythorne et al, Supplementary Figure 5
Fig. S5b	Acute glucose condition (mM)	Culture condition
		LG			HG			PYR
	2	0.465116	0.98773	0.531008	0.232171	0.206471	0.213808	0.499462	1.0117	1.15493
	20	0.25	0.270588	0.254237	0.132014	0.212222	0.27788	0.0911765	0.389444	0.55643
Fig. S5c	Acute glucose condition (mM)	Culture condition
		LG			HG			PYR
	2	0.307246	0.348649	0.397638	0.832891	0.915423	0.735974	0.219865	0.129381	0.325483
	20	0.479167	0.36776	0.49187	0.795511	0.947368	0.762238	0.186985	0.14505	0.355882
Fig. S5e	Acute glucose condition (mM)	Culture condition
		LG			HG			Leu
	2	1.30286	0.703947	1.04464	0.109179	0.022147	0.29292	1.44785	1.34579	1.87903
	20	0.156633	0.074857	0.316667	0.418079	0.0285	0.40283	0.495408	1.04442	1.76271
Fig. S5f	Acute glucose condition (mM)	Culture condition
		LG			HG			Leu
	2	0.41027	0.363964	0.321782	0.904762	1.15138	0.847926	0.367281	0.39457	0.691943
	20	0.584211	0.438735	0.4655	0.821429	1.10471	0.923077	0.274611	0.348529	0.587678

## Sheet: Supp Fig.6
Haythorne et al, Supplementary Figure 6
Fig. S6a	Acute glucose (mM)	Culture condition
		LG: Veh			LG: LY2584702			HG: Veh			HG: LY2584702
	2	0.129141	0.236593	0.177178	0.495894	0.3849	0.243548	0.107738	0.194455	0.08389	0.14965	0.269895	0.180136
	20	0.970464	0.878229	0.754615	1.20822	1.3522	1.42717	0.0698167	0.196133	0.23588	0.345835	0.393402	0.530618
Fig. S6b	LG: Veh	LG: LY2584702	HG: Veh	HG: LY2584702
	21.5989	20.8	3.40063	3.79056
	24.0819	16.2858	4.18507	3.72999
	14.0977	10.6813	2.13467	3.18221
Fig. S6c	Time (mins)	Culture condition
		LG: Veh					HG: Veh					LG: S6Ki					HG: S6Ki
	0	14.8312	13.3301	12.0004	12.1305	9.3821	17.5328	16.153	15.3504	13.5575	17.7733	14.4186	13.6016	11.8236	11.622	12.008	13.8241	15.1517	13.1211	14.429	14.3001
	8	14.8986	13.5923	12.0817	12.0391	9.522	16.8367	15.2155	14.7781	13.5041	17.0708	14.1404	13.5077	11.6085	11.3995	11.7176	13.739	15.0501	13.1074	14.2821	14.0281
	16	14.7563	13.7093	12.4946	11.6433	9.4492	16.351	15.0488	14.6014	13.4704	16.6083	14.0375	13.667	11.4282	11.2511	11.2036	13.6142	14.667	13.1041	13.9869	13.8522
	24	14.1383	13.5131	11.729	11.4387	8.9444	16.157	14.7359	14.4636	12.8959	16.2761	14.436	12.492	11.6248	10.3434	10.3552	13.4693	14.426	13.0903	14.004	13.8034
	32	18.5561	18.4562	15.2371	15.6371	12.3621	18.6815	17.0365	16.5853	15.5482	19.0007	22.1179	18.5093	18.0172	15.4553	15.311	17.9581	20.2908	18.6672	19.7094	18.84
	40	18.7058	18.9298	15.2566	15.8635	12.8552	19.0686	17.4202	16.8912	15.8645	19.5437	22.9025	19.1664	18.2709	15.7077	15.7498	18.1972	20.4026	18.9714	19.679	18.9246
	48	18.8456	18.6412	15.3859	16.1211	12.8548	19.3831	17.5972	17.0702	16.2041	19.9299	22.5718	19.0203	19.0538	15.8204	15.8678	18.398	20.9132	19.4714	20.1147	19.3634
	56	18.9612	18.9309	15.4421	16.4282	12.7392	19.7974	17.8838	17.4205	16.4942	20.2021	22.9328	19.4632	18.6141	15.6955	15.4827	19.0437	21.5601	19.9601	20.4497	19.6519
	64	9.8124	10.073	7.9893	8.406	6.9786	14.0262	12.7477	11.738	11.8034	14.3737	11.487	10.1552	9.2988	7.7193	7.621	11.9275	13.2291	12.4688	12.8505	13.3356
	72	9.923	9.7196	8.0751	8.3107	6.9479	13.9762	12.7791	11.0659	11.9922	14.4141	10.9074	9.811	9.0533	7.6709	7.6729	12.0269	13.3513	12.7639	13.1133	13.3925
	80	9.8595	9.6737	7.9178	7.8223	7.0517	13.602	12.7789	10.7094	11.6259	13.5173	11.0504	9.7032	9.1198	7.7285	7.6761	11.8191	13.3788	12.8477	12.9276	12.6205
	88	3.7293	4.3163	3.5156	3.6775	3.4592	3.3658	4.5074	3.2142	3.5552	4.2098	4.8311	4.1426	3.6163	3.1767	2.9518	3.5522	3.1364	3.3412	3.6841	5.1079
	96	3.8073	3.7108	3.3675	3.5745	3.5815	3.0221	4.3416	3.0142	3.3377	3.8325	4.2453	4.3196	3.712	3.1764	3.2052	3.5728	2.8496	3.277	3.4593	4.5978
	104	3.5621	3.5205	3.28	3.2758	3.3464	2.8163	4.0574	2.6943	2.9004	3.3301	4.4585	4.0496	3.302	2.4846	2.4494	3.3088	2.5823	3.1951	3.0727	4.0766
Fig. S6d	Time (mins)	Genotype
		Veh: C							PF-4708671 (S6Ki): C										Veh: Db							PF-4708671 (S6Ki): Db
	0	18.8643	22.4232	11.2353	130.18	51.3572	66.467	112.725	21.9271	16.6293	59.6746	30.4456	19.2127	13.6039	26.0234	45.5637	45.527	18.237	8.62352	7.68928	4.04015	3.1799	10.1459	26.8855	4.42095	3.02311	4.22665	8.80397	4.57256	13.45	17.5626	5.2331	4.56746
	7	16.34	21.7395	13.3193	138.171	52.8527	66.7289	111.966	22.2135	14.798	58.5303	29.5169	20.6331	13.1479	26.6522	46.0924	45.7323	18.7773	8.66902	7.46594	5.9884	3.32259	13.1366	33.8645	1.90694	3.27477	4.28835	8.5695	4.65136	14.9812	17.9074	6.62156	5.28998
	14	15.6425	20.2236	11.7067	136.9	51.3416	65.4988	111.719	22.3457	14.2205	58.2344	28.4772	20.0503	13.4503	26.7988	46.2096	43.8098	19.4435	8.10091	7.6307	4.86003	2.99861	13.0357	28.6678	8.04037	3.78522	4.21415	8.24184	4.48302	12.4851	18.655	5.34141	4.31901
	21	15.9403	20.5334	11.4934	136.721	51.2053	65.0293	112.805	22.0362	14.4736	57.0496	28.9688	19.2246	13.2161	26.6713	47.4652	45.595	19.1347	8.01499	7.76978	4.57393	3.42726	13.3715	27.9659	8.23839	3.20037	4.55181	8.11474	4.09851	12.8107	18.3359	5.50447	5.22926
	28	20.1207	28.4146	22.8677	209.309	58.1475	86.4215	160.244	25.2637	14.176	76.6379	36.2588	48.5485	28.2873	25.0864	86.5908	51.4605	51.8077	11.0831	9.76337	4.89755	3.28816	13.4821	26.4159	7.86342	8.15306	5.39912	19.2502	10.8121	12.0577	20.4756	11.405	4.41684
	35	29.8961	36.9633	33.0471	249.427	68.7791	99.0199	187.905	35.615	17.9348	89.6157	40.9103	61.5745	37.1945	37.8566	107.644	68.0272	68.3685	11.8627	9.74369	7.02989	3.09819	13.6166	29.9564	7.97078	14.2724	9.54147	18.0199	7.43121	21.3803	30.6457	13.4574	7.628
	42	31.9788	37.1241	36.0135	253.749	75.0575	115.182	200.361	39.0155	17.7766	97.0377	51.4891	70.3529	38.3839	37.5954	119.766	77.24	70.7933	13.3994	11.7474	7.44187	3.46723	16.0994	31.8444	7.24283	13.4222	14.3443	24.7592	11.9325	24.4245	31.7127	13.8836	11.2933
	49	33.3808	42.4891	37.1239	262.873	80.9204	116.679	204.51	40.7717	19.4592	103.188	47.7929	69.7658	45.6449	42.0541	126	81.2195	72.4318	13.073	11.9681	7.89703	3.66078	16.3776	33.5767	7.35005	17.3452	16.016	22.0396	11.1685	23.6819	32.7944	14.9452	12.1964
	56	32.4374	38.773	32.115	255.723	74.8115	124.372	205.613	38.5303	19.6705	107.924	51.4958	68.7911	45.345	41.4544	122.97	78.4042	69.7155	11.9502	7.66478	7.71217	3.81676	12.5748	27.8994	10.2761	12.9402	10.9601	19.4014	11.6707	24.4249	33.4891	13.9527	12.4221
	63	32.4964	43.8216	33.3961	261.724	77.484	128.122	207.13	38.2901	17.2613	107.373	59.0379	68.5576	43.1092	43.6009	126.062	76.6578	68.2044	11.191	11.5766	7.80139	3.23337	16.8495	27.7182	7.82006	17.5458	17.2799	17.9056	11.8714	25.0502	38.1853	13.2522	12.0069
	70	35.1674	41.9448	39.0372	254.842	74.0466	132.514	204.359	40.1828	19.6509	109.522	53.1142	68.2654	44.5796	44.8762	124.464	79.9061	69.8597	7.89542	8.75146	7.88699	4.55936	17.4462	28.4493	12.1588	17.3183	17.1656	17.031	11.8566	25.0539	40.5791	13.1936	12.9248
	77	33.8146	44.5526	36.0763	262.91	90.3533	138.897	204.366	41.3256	19.8022	109.236	58.7016	65.8525	46.1248	43.6027	127.421	79.6621	64.6239	11.7849	7.50618	7.2165	4.54611	17.4263	28.5377	14.3956	17.4798	17.1803	20.976	11.5672	25.5786	53.312	13.1259	12.462
	84	30.7709	44.0182	33.1376	273.621	83.4735	132.811	204.276	43.4415	16.5041	113.538	51.562	52.0613	52.0367	53.9407	138.632	90.8121	73.5637	7.87057	7.5253	4.89066	3.02073	17.3112	28.1934	14.281	10.7785	12.9688	21.0086	7.57901	33.3627	39.8448	12.9134	12.876
	91	28.3739	31.5135	26.9053	237.648	80.4613	130.126	178.573	38.7645	12.5048	112.715	49.2333	47.2608	44.2612	39.7275	124.22	74.6775	48.9252	7.38341	7.46972	4.41963	2.09919	13.6555	25.2955	10.5475	12.5694	12.2243	12.1047	6.69542	21.9605	31.6497	8.13073	6.15311
	98	22.4064	27.6543	19.2753	184.684	71.7819	116.521	138.84	36.7632	7.60283	99.8788	44.0638	38.138	38.1994	24.2985	98.6967	66.7062	32.3278	5.42559	5.15769	4.89101	1.79547	7.15845	22.8131	10.2281	11.485	6.04931	5.82146	5.63367	16.3411	21.1825	7.24716	8.48009
	105	23.6844	18.8136	11.5093	136.605	62.1892	102.812	114.617	25.8969	5.51995	95.5875	48.0391	35.1133	32.4335	22.7743	75.8041	50.0606	25.978	6.68143	5.39193	7.32838	1.77448	7.24284	20.9121	9.17895	9.71842	8.66027	7.60719	2.73073	16.0683	24.6934	4.32489	5.05813
	112	18.2125	17.3631	9.83586	115.473	55.8633	95.2494	99.8235	30.632	3.56533	92.7926	44.5103	36.3665	27.0759	17.537	66.034	38.4314	18.5906	6.60826	6.21745	4.22139	1.52993	7.18212	21.561	9.69866	9.40451	6.98901	4.1689	2.02077	11.7888	23.8977	2.89214	2.6333
	119	15.1679	11.4639	9.51389	97.7175	50.9105	88.184	94.5616	22.213	5.67895	84.2744	39.4206	27.4559	32.2955	23.7712	57.5432	36.5258	15.6386	6.62779	6.84966	6.46443	1.02237	7.2388	20.8336	8.67276	1.66086	6.05312	2.06571	2.06867	17.2121	25.3414	2.47403	2.05205
	126	15.622	13.8423	9.98208	88.7133	40.4985	81.1334	87.6722	17.0833	5.65939	78.3224	36.26	24.7894	31.6572	24.9993	52.3759	32.8488	15.2692	6.17809	6.52459	5.00105	1.88025	7.93212	20.4669	10.0065	1.54134	5.28522	2.35126	2.66512	16.4747	22.7547	1.83641	2.41595
	133	15.583	13.1443	9.44458	86.9768	37.2336	74.2119	81.2221	19.0743	4.17749	72.9293	31.8679	24.0988	25.1888	20.2941	43.5466	28.0969	8.84184	6.30331	5.55796	5.15254	1.42403	7.02582	20.659	10.3258	1.53805	5.51081	2.49902	2.35253	11.3179	16.4393	1.78026	2.15621
	140	7.35457	9.23127	7.93869	52.9396	32.5309	62.7547	57.995	16.5266	4.49545	70.9552	31.1756	25.749	23.2003	24.0307	30.8696	24.7143	5.34353	4.37481	3.97463	2.54087	0.813076	7.75985	21.8134	2.6356	2.84609	4.45619	1.77203	1.28391	10.0758	12.7887		1.27987
	147	7.54245	10.9043	4.81025	42.6097	27.5646	53.6991	46.741	16.4674	4.19721	61.963	31.7259	21.0998	13.6191	11.7366	24.94	14.3172	4.66978	4.89751	3.41639	2.11505	0.445126	7.683	16.3759	3.12675	2.89959	1.49237	1.08811	1.27036	4.26075	10.2146		1.142
	154	6.12297	7.354	4.34289	33.4601	24.3582	46.3088	40.8272	16.3938	3.98353	54.7229	28.5172	13.1507	16.953	13.1223	27.2696	20.3602	5.71743	4.19926	3.57315	2.07832	1.3097	7.30376	13.1911	5.31713	2.82456	2.05957	1.01992	1.01093	5.90554	9.57763		1.82937
	161	6.77194	7.01624	4.68043	35.2051	23.948	38.3583	37.8033	12.9657	3.39894	52.8143	25.0331	11.2853	15.4979	11.4238	18.382	11.8155	3.2085	4.49296	3.28626	2.07686	1.84826	3.28894	13.3859	4.03779	1.57833	2.01123	1.95564	2.03358	7.50422	7.8778		1.45773
	168	6.58676	4.25693	4.56983	25.3779	17.4256	34.5634	30.9774	12.8994	4.66559	52.432	23.0958	12.3215	8.53911	2.19258	13.2127	30.3947	3.42111	4.67633	3.57469	2.94455	1.48534	1.22217	4.35067	2.77907	1.92013	1.77472	1.51023	1.87303	2.69677	3.26158		1.33023
	175	4.75917	3.1909	4.57767	25.7339	18.1233	25.3245	27.1139	10.643	5.66195	37.6008	14.2802	3.75943	13.0221	8.08732	7.69863	3.88512	2.22119	1.53779	3.54174	2.19943	1.46282	1.51185	4.02534	1.49295	1.35331	0.732745	1.74613	1.86874	2.47495	2.43142		1.09267
	182	5.54011	3.37313	4.91273	21.6669	14.1758	28.0534	25.1194	10.0595	3.38434	34.3418	15.6558	5.19391	9.22302	12.2206	13.5957	5.43035	2.52301	2.84365	4.75256	3.10453	0.28916	1.76035	3.66586	1.53204	0.872116	0.166528	1.30663	0.650486	1.90029	3.26048		1.07281
	189	4.35287	3.81863	4.51604	19.8811	7.41922	26.2668	23.8667	10.647	3.55032	34.0268	12.1155	5.12932	4.49917	4.08934	12.0201	4.67197	2.84593	2.22072	4.89865	2.34473	0.845283	1.72195	4.02007	1.85898	0.589429	1.20667	1.19985	0.587063	1.33952	3.56814		1.16816
Fig. S6e	Gene name	Culture condition
		LG: Veh				HG: Veh				LG: S6Ki				HG : S6Ki
	Pfkl	1.00212	1.00414	1.0009	1.00424	1.55275	1.52072	1.29792	1.78602	0.498769	0.828713	0.921199	1.18946	1.02356	0.949495	0.869302
	Pfkfb2	1.00402	1	1.0326	1.00131	0.299139	0.183271	0.12279	0.340708	1.45088	1.17511		1.54554	0.342073	0.570203		0.474723
	Pfkfb3	1.02303	1.02547	1.17577	1.01542	6.79157	9.41765	9.77452	5.78634	1.01485	0.710567	0.721398	0.872198	2.16504	4.78308	2.1304	2.60309
	Aldob	1.02567	1.01061	1.58582	1.28005	62.5097	63.0422	31.4406	76.9028	0.335168	0.637602	0.17462	0.806956	31.1184	24.3323	6.4709	41.6903
	Eno1	1.00088	1.00065	1.00201	1.00708	1.48914	1.31057	1.26872	1.11587	0.433013	0.787609	0.622936	0.65719	1.1615	1.17044	1.02785	0.852456
Fig. S6f	Gene name	Culture condition
		LG: Veh				HG: Veh				LG : S6Ki				HG: S6Ki
	Pdk1	1.02132	1.01026	1.19669	1.00896	2.08382		1.94412	1.81599	0.922901	1.0024	0.828358	0.854215	0.731637	1.09578	1.1027	1.91248
	Idh2	1	1.00409	1.07212	1.01124	0.756849	0.78223	0.57433	0.671375	1.24026	1.64666	0.78748	1.40789	0.875629	0.891752	0.700631	0.777909
	Mdh2	1.00215	1.01603		1.00852	0.88135	0.631547		0.69747	1.09653	0.614451		1.00365	0.832853	0.484649		0.711108
	Ndufa4	1.00007	1.04912	1.02903	1.00076	0.730352	0.260161	0.268711	0.510424	1.21016	0.315082		0.935285	0.772865	0.312258		0.600609
	Ndufs8	1.00276	1.03718	1.00008	1.00062	0.794829	0.960845	0.692677	0.652689	1.05963	1.62008	0.631146	0.989768	0.870875	1.0721	0.760918	0.658872

## Sheet: Supp Fig.7
Haythorne et al, Supplementary Figure 7
												Fig. S7e
Fig. S7c					Fig. S7d		20G		Pyruvate				Acute stimulation	Culture condition
NADH					NADH		C	Db	C	Db				LG			HG
		C	Db			mean	0.0124118	0.00608414	0.00732289	0.00333189			2mM Glucose	0.04777	0.051561	0.037578	0.02397	0.026876	0.024655
	mean	5681.62	7363.62			sem	0.00382103	0.00207949	0.00284298	0.00651185			20mM Glucose	0.226135	0.226476	0.223361	0.039893	0.04609	0.032672
	sem	438.039	149.804			n	8	15	5	8			20mM Methyl pyruvate	0.204616	0.20344	0.204088	0.052671	0.048282	0.041639
	n	71	140			ROI/islet	10	10	10	10			20mM Monomethyl succinnate	0.123107	0.155879	0.116767	0.026286	0.025203	0.048511
													20mM Leucine	0.218808	0.23204	0.222257	0.074275	0.080783	0.083058
							20G		Pyruvate
		C	Db				C	Db	C	Db
		6647.1	6580.05				0.00296775	0.00742588	0.00900892	-0.0284408
		7165.13	8956.38				0.0246073	0.0119591	0.00477546	-0.015284
		6783.36	7684.39				0.00659025	0.0149185	0.00439386	-0.00844957
		6069.08	7518.39				0.0132066	0.00543291	0.00489832	-0.0116402
		4138.39	9183.51				0.00986071	0.000965904	0.0188242	0.00777243
		5714.31	9171.48				0.0105767	0.0128797	0.0170156	0.0134912
		5873.43	9256.75				0.0177262	-0.00519446	0.0149622	0.00325717
		6605.8	7587				-0.00976281	0.00219892	0.00526861	0.0109084
		4674.36	5182.4				0.0207743	-0.0178451	0.0180254	0.00310117
		6840.35	6824.55				0.00958804	0.00571581	0.0136162	-0.00120439
		5582.75	9350.59				0.0320144	-0.0156978	0.0100184	0.0256864
		5925.71	4371.03				-0.00535345	0.0127933	0.0118152	0.0351359
		4389.68	5030.91				0.0139797	0.0111056	0.00740588	-0.030368
		6762.39	3131.77				0.0212936	0.0134919	0.00874076	0.00591595
		5702.42	4074.19				0.0213079	0.0150525	0.0148594	-0.00445693
		5585.03	7885.11				0.00837981	0.00914127	0.0108015	0.00308374
		3857.27	7809.53				0.00535861	0.0122511	0.00760355	-0.002512
		6229.79	8849.13				0.0134321	0.0179666	0.00930563	-0.00451805
		5414.47	9152.49				0.028347	0.0190006	0.00279389	-0.003492
		4158.43	9184.53				0.0204144	0.0131165	0.0106138	-0.0133229
		5351.56	4800.76				0.00742133	0.00709432	0.00510623	-0.0147019
		5565.66	8133.14				-0.0150304	0.00872273	0.00393076	0.0233727
		4835.27	5649.34				0.0258739	0.0105848	0.00869036	-0.0130576
		3162.23	8759.46				0.00909773	0.00241115	0.00659639	0.00427345
		7584.42	9079.06				0.0157297	0.00278327	0.0127534	-0.00195388
		6544.67	4467.12				0.00537015	0.0124622	0.000361791	0.00924168
		3828.41	5560.63				0.0255196	-0.0162822	0.00343781	0.0149944
		6147.08	6009.35				0.00691872	0.0083471	0.0115514	0.00954698
		4831.37	7892.25				0.011614	0.00625646	-0.0023018	0.0160969
		5257.27	7076.88				0.0105562	0.0207643	-5.81446e-05	0.0064208
		4443.62	7578.74				0.0115427	-0.00415051	0.0174081	0.0281419
		6451.36	8799.25				0.0053546	0.012343	0.00661412	-0.00255702
		4807.97	8646.51				0.0181683	0.017704	-0.00238476	-0.0320054
		5760.96	5813.45				0.0191982	0.0108178	0.00601524	0.0104766
		6770.68	7774.99				0.0235457	0.00936746	0.00930824	-0.011005
		4632.68	4061.31				0.00613356	0.0147094	0.0101933	0.0115483
		4526.37	8086.24				0.0219835	-0.00164979	0.0109327	0.0257151
		6052.49	8945.83				0.0135338	0.000932778	-0.00519198	0.0461502
		3102.63	9495.3				0.0116574	0.00150469	0.0163969	0.00369194
		7213.63	6096.23				0.0125825	0.0017774	0.0073311	-0.025734
		7041.42	7665.76				0.0238604	0.017668	0.00988331	0.0267424
		3606.63	7209.52				0.0240886	0.000163094	0.0176391	-0.00143133
		4014.38	8120.78				0.013599	0.00851572	-0.000702863	0.00155954
		5667.75	9256.04				-0.0116708	0.0187796	0.0188859	0.0173674
		4164.3	7085.76				0.0205473	0.00800099	-0.00377411	0.0195821
		6694.8	6862.21				0.0127582	-2.05903e-05	-0.00347542	-0.00705697
		5535.19	8195.35				-0.00326783	-0.00364447	0.00973436	-0.011115
		5984.44	8379.21				0.00991579	-0.00152451	0.00467792	-0.0190582
		6311.73	2466.91				0.0339615	0.0124767	0.00424262	0.00427509
		5137.35	8682.46				0.00837223	0.010648	-0.00377174	-0.00858155
		2706.8	8587.22				0.00495488	0.00876642	-0.00747592	0.00979037
		4711.79	7010.33				0.0280363	0.0113636	0.0113714	-0.0159449
		5232.15	6314.14				0.0266431	0.000573963	0.00571478	0.0010738
		5857.55	3602.28				0.00252978	0.00388439	0.00104914	-0.0151012
		5840.8	5647.64				0.0118075	0.00917452		-0.00135594
		7097.06	6710.49				-0.0150755	0.000335383		-0.0121695
		7069.66	6914.46				0.0238049	0.00590204		0.0154985
		7951.34	9974.72				-0.0015039	0.00895729		-0.0286584
		6678.54	5888.5				0.0188887	0.0079566		0.0229804
		6843.53	6161.55				0.0210744	0.00525432		0.0110268
		5727.96	8045.37				0.000909965	0.0125799		-0.012776
		6312.81	9435.68				-0.00759129	-0.00631645		0.0292964
		4583.29	8366.62				-0.00140448	0.00623442		0.0368088
		6286.6	7144.2				0.0107556	0.00284995		-0.0326376
		6607.9	6172.26				0.0108645	0.00126293		0.0367471
		6118.49	3260.26				0.0131556	0.00151496		-0.0231535
		6384.17	7594.93				0.00913953	0.00242587		0.0201625
		7712.95	6604.46				-0.00339245	0.0124997		-0.00488407
		5768.14	9036.23				0.0268113	-0.00242571		0.0313676
		7208.45	9053.53				0.0128528	-0.00768537		0.0138115
		5547.42	7444.35				0.0238592	-0.00931407		0.016817
			9306.51				0.00598521	0.000567782		0.0170267
			6747.38				0.0203605	-0.00672497		0.015783
			4586.26				0.0108011	0.00807682		0.0270889
			7547.81				0.0176296	0.00797734		-0.021323
			9041.24				-0.00550135	-0.00289193		0.0209717
			7971.28				0.0309616	0.00610245		0.00603659
			8479.75				0.0156189	0.0116535		-0.0199994
			6459.64				0.00647533	0.0143387
			8966.87				0.0032413	0.00120841
			7524.54				0.0320546	0.00642377
			8815.81				0.00924256	-0.00173004
			7814.66				0.0219473	0.00902974
			10520.6					0.0144067
			9387.95					-0.00606052
			8349.57					0.00441551
			8333.22					-0.0173545
			4825.89					-0.00243256
			4933.86					0.00463563
			9494.71					0.0115809
			9340.13					-0.00308766
			8475.69					0.0173053
			9028.63					0.00277773
			8599.31					0.0047154
			6626.23					0.018198
			9636.57					0.0102587
			8635.93					-0.00934114
			8655.69					0.0136962
			5524.13					-0.00111929
			1120.23					0.0121407
			6665.65					0.00487414
			5940.48					0.00174054
			4195.96					0.00541106
			5296.97					0.00708516
			6967.9					0.00869048
			7272.15					0.0130438
			7916.1					0.00638409
			6434.48					-0.0015525
			3201.82					0.0151301
			5758.98					0.00408813
			9247.7					-0.00100412
			8816.91					0.00401771
			8241.81					-0.000700212
			6646.56					0.0157554
			9106.57					0.00482555
			8938.4					0.00241388
			10962.5					0.0147783
			7008.07					0.00554946
			8084.52					0.0139629
			5792.83					0.00769038
			8121.66					-0.0178139
			7942.82					0.00653305
			6122.79					0.0109698
			8158.09					0.00193682
			8441.75					0.00674527
			8044.66					0.0169795
			5662.18					0.00752842
			6510.52					0.0064249
			9047.8					0.0135388
			8628.26					0.00673199
			6133.4					0.00945785
			4131.55					0.00874065
			7693.79					0.0154717
			7651.34					0.0123607
			8238.26					0.0170001
			8434.75					0.0023322
			9000.09					0.021217
			8257.83					0.0144791
			8122.07					0.0154772
			6913.76					0.00889899
								0.00696839
								0.0129813
								-0.00680304
								-0.00763156
								0.00529957
								0.00227614
								0.0135968
								0.0152032
								0.0090372
								-0.00430395
